# Supplementary material for: A new, short-recorded photoplethysmogram dataset for blood pressure monitoring in China
Source: Sci Data. 2018 Feb 27;5:180020. doi: 10.1038/sdata.2018.20 (PMC5827692; doi:10.1038/sdata.2018.20)
Supplement: Supplementary file 1 [file sdata201820-isa1.zip]

Archive with 4 entries (4 files):
- i_Investigation.txt
- s_study_Elgendi.txt
- a_ppg_Elgendi.txt
- a_bp_Elgendi.txt
