# Supplementary material for: A new, short-recorded photoplethysmogram dataset for blood pressure monitoring in China
Source: Sci Data. 2018 Feb 27;5:180020. doi: 10.1038/sdata.2018.20 (PMC5827692; doi:10.1038/sdata.2018.20)
Supplement: Supplementary file 1 [file sdata201820-isa1.zip › i_Investigation.txt]

# Investigation File generated for Scientific Data with Investigation File Authoring Tool version 0.1.0 on 22/01/2018 - This metadata file is CC0
ONTOLOGY SOURCE REFERENCE
Term Source Name	NCBITAXON	PATO	UO	OBI	ERO	MMO
Term Source File	http://data.bioontology.org/ontologies/NCBITAXON	http://data.bioontology.org/ontologies/PATO	http://data.bioontology.org/ontologies/UO	http://data.bioontology.org/ontologies/OBI	http://data.bioontology.org/ontologies/ERO	http://data.bioontology.org/ontologies/MMO
Term Source Version	2016AB	unknown	unknown	2014-08-18	2013-08-02	2.27
Term Source Description	National Center for Biotechnology Information (NCBI) Organismal Classification	Phenotypic Quality Ontology	Units of Measurement Ontology	Ontology for Biomedical Investigations	Eagle-I Research Resource Ontology	Measurement Method Ontology
INVESTIGATION
Investigation Identifier
Investigation Title
Investigation Description
Investigation Submission Date
Investigation Public Release Date
INVESTIGATION PUBLICATIONS
Investigation PubMed ID
Investigation Publication DOI
Investigation Publication Author List
Investigation Publication Title
Investigation Publication Status
Investigation Publication Status Term Accession Number
Investigation Publication Status Term Source REF
INVESTIGATION CONTACTS
Investigation Person Last Name
Investigation Person Mid Initials
Investigation Person First Name
Investigation Person Address
Investigation Person Phone
Investigation Person Fax
Investigation Person Email
Investigation Person Affiliation
Investigation Person Roles
Investigation Person Roles Term Accession Number
Investigation Person Roles Term Source REF
STUDY
Study Identifier	10.1038/sdata.2018.20
Study Title	A new, short-recorded photoplethysmogram dataset for blood pressure monitoring in China
Study Submission Date	06/10/2017
Study Public Release Date	27/02/2018
Study Description	http://www.nature.com/articles/sdata201820#abstract
Study File Name	s_study_Elgendi.txt
Comment[Subject Keywords]	//;//;///;///
Comment[Manuscript Licence]	CC BY-4.0
Comment[Experimental Metadata Licence]	CC0
Comment[Supplementary Information File Name]	
Comment[Supplementary Information File Type]	x-zip-compressed
Comment[Supplementary Information File URL]	http://www.nature.com/articles/sdata201820#supplementary-information
Comment[Data Repository]	figshare
Comment[Data Record Accession]	doi:10.6084/m9.figshare.5459299.v2
Comment[Data Record URI]	http://doi.org/10.6084/m9.figshare.5459299.v2
STUDY DESIGN DESCRIPTORS
Study Design Type	observation design	correlation study objective
Study Design Type Term Accession Number	OBI:0300311	OBI:0200196
Study Design Type Term Source REF	OBI	OBI
STUDY PUBLICATIONS
Study PubMed ID
Study Publication DOI
Study Publication Author List
Study Publication Title
Study Publication Status
Study Publication Status Term Accession Number
Study Publication Status Term Source REF
STUDY FACTORS
Study Factor Name	hypertension	diabetes	cerebral infarction	cerebrovascular disease
Study Factor Type	diagnosis	diagnosis	diagnosis	diagnosis
Study Factor Type Term Accession Number	OGMS:0000073	OGMS:0000073	OGMS:0000073	OGMS:0000073
Study Factor Type Term Source REF	OBI	OBI	OBI	OBI
STUDY ASSAYS
Study Assay Measurement Type	blood pressure analysis	blood pressure analysis
Study Assay Measurement Type Term Accession Number	ERO:0001248	ERO:0001248
Study Assay Measurement Type Term Source REF	ERO	ERO
Study Assay Technology Type	photoplethysmography	oxygen monitor
Study Assay Technology Type Term Accession Number	MMO:0000008	ERO:0000876
Study Assay Technology Type Term Source REF	MMO	ERO
Study Assay Technology Platform	""	""
Study Assay File Name	a_ppg_Elgendi.txt	a_bp_Elgendi.txt
STUDY PROTOCOLS
Study Protocol Name	Experimental design	Patient characteristics	Data acquisition
Study Protocol Type	protocol	selection	photoplethysmography
Study Protocol Type Term Accession Number	OBI:0000272	OBI:0001928	MMO:0000008
Study Protocol Type Term Source REF	OBI	OBI	MMO
Study Protocol Description			
Study Protocol URI	""	""	""
Study Protocol Version			
Study Protocol Parameters Name	""	""	""
Study Protocol Parameters Name Term Accession Number	""	""	""
Study Protocol Parameters Name Term Source REF	""	""	""
Study Protocol Components Name	""	""	""
Study Protocol Components Type	""	""	""
Study Protocol Components Type Term Accession Number	""	""	""
Study Protocol Components Type Term Source REF	""	""	""
STUDY CONTACTS
Study Person Last Name	Liang	Chen	Liu	Elgendi
Study Person First Name	Yongbo	Zhencheng	Guiyong	Mohamed
Study Person Mid Initials				
Study Person Email	""	chenzhcheng@163.com	""	moe.elgendi@gmail.com
Study Person Phone				
Study Person Fax				
Study Person Address				
Study Person Affiliation	School of Electronic Engineering and Automation, Guilin University of Electronic Technology, Guilin 541004, PR China	School of Life and Environmental Sciences, Guilin University of Electronic Technology, Guilin 541004, PR China	Guilin People's Hospital, Guilin 541000, PR China	School of Electrical and Computer Engineering, University of British Columbia, Columbia, Vancouver V6T 1Z4, Canada
Study Person Roles				
Study Person Roles Term Accession Number				
Study Person Roles Term Source REF				
Comment[Study Person ORCID]				0000-0003-1831-0202
Comment[Funder]				
Comment[FundRef ID]				
Comment[Funder Term Source REF]				
Comment[Grant Identifier]				
