# Supplementary material for: A new, short-recorded photoplethysmogram dataset for blood pressure monitoring in China
Source: Sci Data. 2018 Feb 27;5:180020. doi: 10.1038/sdata.2018.20 (PMC5827692; doi:10.1038/sdata.2018.20)
Supplement: Supplementary file 1 [file sdata201820-isa1.zip › s_study_Elgendi.txt]

Source Name	Characteristics[organism]	Term Source REF	Term Accession Number	Characteristics[sex]	Term Source REF	Term Accession Number	Characteristics[age]	Unit	Term Source REF	Term Accession Number	Characteristics[height]	Unit	Term Source REF	Term Accession Number	Characteristics[weight]	Unit	Term Source REF	Term Accession Number	Protocol REF	Protocol REF	Sample Name	Factor Value[hypertension]	Factor Value[diabetes]	Factor Value[cerebral infarction]	Factor Value[cerebrovascular disease]
Cardiovascular disease patient at Guilin Peoples Hospital, China	Homo sapiens	NCBITAXON	NCBITaxon:9606	female	PATO	PATO:0000383	45	year	UO	UO:0000036	152	centimeter	UO	UO:0000015	63	kilogram	UO	UO:0000009	Experimental design	Patient characteristics	subject ID 2	Stage 2 hypertension
Cardiovascular disease patient at Guilin Peoples Hospital, China	Homo sapiens	NCBITAXON	NCBITaxon:9606	female	PATO	PATO:0000383	50	year	UO	UO:0000036	157	centimeter	UO	UO:0000015	50	kilogram	UO	UO:0000009	Experimental design	Patient characteristics	subject ID 3	Stage 2 hypertension
Cardiovascular disease patient at Guilin Peoples Hospital, China	Homo sapiens	NCBITAXON	NCBITaxon:9606	female	PATO	PATO:0000383	47	year	UO	UO:0000036	150	centimeter	UO	UO:0000015	47	kilogram	UO	UO:0000009	Experimental design	Patient characteristics	subject ID 6	Normal
Cardiovascular disease patient at Guilin Peoples Hospital, China	Homo sapiens	NCBITAXON	NCBITaxon:9606	male	PATO	PATO:0000384	45	year	UO	UO:0000036	172	centimeter	UO	UO:0000015	65	kilogram	UO	UO:0000009	Experimental design	Patient characteristics	subject ID 8	Prehypertension
Cardiovascular disease patient at Guilin Peoples Hospital, China	Homo sapiens	NCBITAXON	NCBITaxon:9606	female	PATO	PATO:0000383	46	year	UO	UO:0000036	155	centimeter	UO	UO:0000015	65	kilogram	UO	UO:0000009	Experimental design	Patient characteristics	subject ID 9	Prehypertension
Cardiovascular disease patient at Guilin Peoples Hospital, China	Homo sapiens	NCBITAXON	NCBITaxon:9606	female	PATO	PATO:0000383	48	year	UO	UO:0000036	160	centimeter	UO	UO:0000015	68	kilogram	UO	UO:0000009	Experimental design	Patient characteristics	subject ID 10	Prehypertension
Cardiovascular disease patient at Guilin Peoples Hospital, China	Homo sapiens	NCBITAXON	NCBITaxon:9606	female	PATO	PATO:0000383	48	year	UO	UO:0000036	153	centimeter	UO	UO:0000015	49	kilogram	UO	UO:0000009	Experimental design	Patient characteristics	subject ID 11	Prehypertension
Cardiovascular disease patient at Guilin Peoples Hospital, China	Homo sapiens	NCBITAXON	NCBITaxon:9606	female	PATO	PATO:0000383	53	year	UO	UO:0000036	160	centimeter	UO	UO:0000015	70	kilogram	UO	UO:0000009	Experimental design	Patient characteristics	subject ID 12	Normal
Cardiovascular disease patient at Guilin Peoples Hospital, China	Homo sapiens	NCBITAXON	NCBITaxon:9606	male	PATO	PATO:0000384	58	year	UO	UO:0000036	165	centimeter	UO	UO:0000015	55	kilogram	UO	UO:0000009	Experimental design	Patient characteristics	subject ID 13	Normal
Cardiovascular disease patient at Guilin Peoples Hospital, China	Homo sapiens	NCBITAXON	NCBITaxon:9606	female	PATO	PATO:0000383	47	year	UO	UO:0000036	150	centimeter	UO	UO:0000015	47	kilogram	UO	UO:0000009	Experimental design	Patient characteristics	subject ID 14	Normal
Cardiovascular disease patient at Guilin Peoples Hospital, China	Homo sapiens	NCBITAXON	NCBITaxon:9606	male	PATO	PATO:0000384	27	year	UO	UO:0000036	170	centimeter	UO	UO:0000015	85	kilogram	UO	UO:0000009	Experimental design	Patient characteristics	subject ID 15	Prehypertension
Cardiovascular disease patient at Guilin Peoples Hospital, China	Homo sapiens	NCBITAXON	NCBITaxon:9606	female	PATO	PATO:0000383	47	year	UO	UO:0000036	150	centimeter	UO	UO:0000015	51	kilogram	UO	UO:0000009	Experimental design	Patient characteristics	subject ID 16	Prehypertension
Cardiovascular disease patient at Guilin Peoples Hospital, China	Homo sapiens	NCBITAXON	NCBITaxon:9606	female	PATO	PATO:0000383	48	year	UO	UO:0000036	155	centimeter	UO	UO:0000015	57	kilogram	UO	UO:0000009	Experimental design	Patient characteristics	subject ID 17	Normal
Cardiovascular disease patient at Guilin Peoples Hospital, China	Homo sapiens	NCBITAXON	NCBITaxon:9606	female	PATO	PATO:0000383	51	year	UO	UO:0000036	160	centimeter	UO	UO:0000015	75	kilogram	UO	UO:0000009	Experimental design	Patient characteristics	subject ID 18	Normal
Cardiovascular disease patient at Guilin Peoples Hospital, China	Homo sapiens	NCBITAXON	NCBITaxon:9606	female	PATO	PATO:0000383	27	year	UO	UO:0000036	150	centimeter	UO	UO:0000015	62	kilogram	UO	UO:0000009	Experimental design	Patient characteristics	subject ID 19	Normal
Cardiovascular disease patient at Guilin Peoples Hospital, China	Homo sapiens	NCBITAXON	NCBITaxon:9606	female	PATO	PATO:0000383	48	year	UO	UO:0000036	150	centimeter	UO	UO:0000015	57	kilogram	UO	UO:0000009	Experimental design	Patient characteristics	subject ID 21	Stage 2 hypertension
Cardiovascular disease patient at Guilin Peoples Hospital, China	Homo sapiens	NCBITAXON	NCBITaxon:9606	male	PATO	PATO:0000384	56	year	UO	UO:0000036	167	centimeter	UO	UO:0000015	55	kilogram	UO	UO:0000009	Experimental design	Patient characteristics	subject ID 22	Prehypertension
Cardiovascular disease patient at Guilin Peoples Hospital, China	Homo sapiens	NCBITAXON	NCBITaxon:9606	female	PATO	PATO:0000383	25	year	UO	UO:0000036	160	centimeter	UO	UO:0000015	52	kilogram	UO	UO:0000009	Experimental design	Patient characteristics	subject ID 23	Normal
Cardiovascular disease patient at Guilin Peoples Hospital, China	Homo sapiens	NCBITAXON	NCBITaxon:9606	female	PATO	PATO:0000383	46	year	UO	UO:0000036	150	centimeter	UO	UO:0000015	48	kilogram	UO	UO:0000009	Experimental design	Patient characteristics	subject ID 24	Normal
Cardiovascular disease patient at Guilin Peoples Hospital, China	Homo sapiens	NCBITAXON	NCBITaxon:9606	male	PATO	PATO:0000384	51	year	UO	UO:0000036	168	centimeter	UO	UO:0000015	80	kilogram	UO	UO:0000009	Experimental design	Patient characteristics	subject ID 25	Stage 2 hypertension
Cardiovascular disease patient at Guilin Peoples Hospital, China	Homo sapiens	NCBITAXON	NCBITaxon:9606	male	PATO	PATO:0000384	54	year	UO	UO:0000036	170	centimeter	UO	UO:0000015	70	kilogram	UO	UO:0000009	Experimental design	Patient characteristics	subject ID 26	Prehypertension
Cardiovascular disease patient at Guilin Peoples Hospital, China	Homo sapiens	NCBITAXON	NCBITaxon:9606	male	PATO	PATO:0000384	51	year	UO	UO:0000036	170	centimeter	UO	UO:0000015	70	kilogram	UO	UO:0000009	Experimental design	Patient characteristics	subject ID 27	Normal
Cardiovascular disease patient at Guilin Peoples Hospital, China	Homo sapiens	NCBITAXON	NCBITaxon:9606	male	PATO	PATO:0000384	51	year	UO	UO:0000036	170	centimeter	UO	UO:0000015	60	kilogram	UO	UO:0000009	Experimental design	Patient characteristics	subject ID 29	Prehypertension
Cardiovascular disease patient at Guilin Peoples Hospital, China	Homo sapiens	NCBITAXON	NCBITaxon:9606	male	PATO	PATO:0000384	80	year	UO	UO:0000036	170	centimeter	UO	UO:0000015	70	kilogram	UO	UO:0000009	Experimental design	Patient characteristics	subject ID 30	Stage 2 hypertension
Cardiovascular disease patient at Guilin Peoples Hospital, China	Homo sapiens	NCBITAXON	NCBITaxon:9606	female	PATO	PATO:0000383	66	year	UO	UO:0000036	150	centimeter	UO	UO:0000015	57	kilogram	UO	UO:0000009	Experimental design	Patient characteristics	subject ID 31	Stage 2 hypertension	Diabetes
Cardiovascular disease patient at Guilin Peoples Hospital, China	Homo sapiens	NCBITAXON	NCBITaxon:9606	male	PATO	PATO:0000384	44	year	UO	UO:0000036	170	centimeter	UO	UO:0000015	65	kilogram	UO	UO:0000009	Experimental design	Patient characteristics	subject ID 32	Normal		cerebral infarction
Cardiovascular disease patient at Guilin Peoples Hospital, China	Homo sapiens	NCBITAXON	NCBITaxon:9606	female	PATO	PATO:0000383	59	year	UO	UO:0000036	151	centimeter	UO	UO:0000015	48	kilogram	UO	UO:0000009	Experimental design	Patient characteristics	subject ID 34	Prehypertension
Cardiovascular disease patient at Guilin Peoples Hospital, China	Homo sapiens	NCBITAXON	NCBITaxon:9606	male	PATO	PATO:0000384	60	year	UO	UO:0000036	169	centimeter	UO	UO:0000015	71	kilogram	UO	UO:0000009	Experimental design	Patient characteristics	subject ID 35	Stage 1 hypertension
Cardiovascular disease patient at Guilin Peoples Hospital, China	Homo sapiens	NCBITAXON	NCBITaxon:9606	female	PATO	PATO:0000383	48	year	UO	UO:0000036	160	centimeter	UO	UO:0000015	48	kilogram	UO	UO:0000009	Experimental design	Patient characteristics	subject ID 38	Stage 1 hypertension
Cardiovascular disease patient at Guilin Peoples Hospital, China	Homo sapiens	NCBITAXON	NCBITaxon:9606	male	PATO	PATO:0000384	46	year	UO	UO:0000036	165	centimeter	UO	UO:0000015	56	kilogram	UO	UO:0000009	Experimental design	Patient characteristics	subject ID 40	Normal
Cardiovascular disease patient at Guilin Peoples Hospital, China	Homo sapiens	NCBITAXON	NCBITaxon:9606	female	PATO	PATO:0000383	46	year	UO	UO:0000036	155	centimeter	UO	UO:0000015	50	kilogram	UO	UO:0000009	Experimental design	Patient characteristics	subject ID 41	Normal
Cardiovascular disease patient at Guilin Peoples Hospital, China	Homo sapiens	NCBITAXON	NCBITaxon:9606	male	PATO	PATO:0000384	53	year	UO	UO:0000036	155	centimeter	UO	UO:0000015	85	kilogram	UO	UO:0000009	Experimental design	Patient characteristics	subject ID 43	Stage 1 hypertension
Cardiovascular disease patient at Guilin Peoples Hospital, China	Homo sapiens	NCBITAXON	NCBITaxon:9606	male	PATO	PATO:0000384	80	year	UO	UO:0000036	165	centimeter	UO	UO:0000015	45	kilogram	UO	UO:0000009	Experimental design	Patient characteristics	subject ID 45	Stage 2 hypertension
Cardiovascular disease patient at Guilin Peoples Hospital, China	Homo sapiens	NCBITAXON	NCBITaxon:9606	female	PATO	PATO:0000383	62	year	UO	UO:0000036	148	centimeter	UO	UO:0000015	45	kilogram	UO	UO:0000009	Experimental design	Patient characteristics	subject ID 47	Prehypertension
Cardiovascular disease patient at Guilin Peoples Hospital, China	Homo sapiens	NCBITAXON	NCBITaxon:9606	female	PATO	PATO:0000383	68	year	UO	UO:0000036	158	centimeter	UO	UO:0000015	49	kilogram	UO	UO:0000009	Experimental design	Patient characteristics	subject ID 48	Stage 1 hypertension
Cardiovascular disease patient at Guilin Peoples Hospital, China	Homo sapiens	NCBITAXON	NCBITaxon:9606	male	PATO	PATO:0000384	52	year	UO	UO:0000036	168	centimeter	UO	UO:0000015	65	kilogram	UO	UO:0000009	Experimental design	Patient characteristics	subject ID 50	Stage 1 hypertension
Cardiovascular disease patient at Guilin Peoples Hospital, China	Homo sapiens	NCBITAXON	NCBITaxon:9606	male	PATO	PATO:0000384	66	year	UO	UO:0000036	162	centimeter	UO	UO:0000015	65	kilogram	UO	UO:0000009	Experimental design	Patient characteristics	subject ID 51	Stage 2 hypertension
Cardiovascular disease patient at Guilin Peoples Hospital, China	Homo sapiens	NCBITAXON	NCBITaxon:9606	male	PATO	PATO:0000384	65	year	UO	UO:0000036	163	centimeter	UO	UO:0000015	60	kilogram	UO	UO:0000009	Experimental design	Patient characteristics	subject ID 52	Normal
Cardiovascular disease patient at Guilin Peoples Hospital, China	Homo sapiens	NCBITAXON	NCBITaxon:9606	male	PATO	PATO:0000384	66	year	UO	UO:0000036	170	centimeter	UO	UO:0000015	55	kilogram	UO	UO:0000009	Experimental design	Patient characteristics	subject ID 53	Normal
Cardiovascular disease patient at Guilin Peoples Hospital, China	Homo sapiens	NCBITAXON	NCBITaxon:9606	male	PATO	PATO:0000384	47	year	UO	UO:0000036	160	centimeter	UO	UO:0000015	60	kilogram	UO	UO:0000009	Experimental design	Patient characteristics	subject ID 54	Prehypertension
Cardiovascular disease patient at Guilin Peoples Hospital, China	Homo sapiens	NCBITAXON	NCBITaxon:9606	male	PATO	PATO:0000384	27	year	UO	UO:0000036	181	centimeter	UO	UO:0000015	85	kilogram	UO	UO:0000009	Experimental design	Patient characteristics	subject ID 55	Prehypertension
Cardiovascular disease patient at Guilin Peoples Hospital, China	Homo sapiens	NCBITAXON	NCBITaxon:9606	male	PATO	PATO:0000384	74	year	UO	UO:0000036	155	centimeter	UO	UO:0000015	55	kilogram	UO	UO:0000009	Experimental design	Patient characteristics	subject ID 56	Normal
Cardiovascular disease patient at Guilin Peoples Hospital, China	Homo sapiens	NCBITAXON	NCBITaxon:9606	male	PATO	PATO:0000384	62	year	UO	UO:0000036	167	centimeter	UO	UO:0000015	46	kilogram	UO	UO:0000009	Experimental design	Patient characteristics	subject ID 57	Prehypertension
Cardiovascular disease patient at Guilin Peoples Hospital, China	Homo sapiens	NCBITAXON	NCBITaxon:9606	female	PATO	PATO:0000383	51	year	UO	UO:0000036	158	centimeter	UO	UO:0000015	50	kilogram	UO	UO:0000009	Experimental design	Patient characteristics	subject ID 58	Normal
Cardiovascular disease patient at Guilin Peoples Hospital, China	Homo sapiens	NCBITAXON	NCBITaxon:9606	male	PATO	PATO:0000384	75	year	UO	UO:0000036	160	centimeter	UO	UO:0000015	60	kilogram	UO	UO:0000009	Experimental design	Patient characteristics	subject ID 60	Normal
Cardiovascular disease patient at Guilin Peoples Hospital, China	Homo sapiens	NCBITAXON	NCBITaxon:9606	male	PATO	PATO:0000384	45	year	UO	UO:0000036	168	centimeter	UO	UO:0000015	69	kilogram	UO	UO:0000009	Experimental design	Patient characteristics	subject ID 61	Normal
Cardiovascular disease patient at Guilin Peoples Hospital, China	Homo sapiens	NCBITAXON	NCBITaxon:9606	male	PATO	PATO:0000384	62	year	UO	UO:0000036	165	centimeter	UO	UO:0000015	65	kilogram	UO	UO:0000009	Experimental design	Patient characteristics	subject ID 62	Normal
Cardiovascular disease patient at Guilin Peoples Hospital, China	Homo sapiens	NCBITAXON	NCBITaxon:9606	female	PATO	PATO:0000383	55	year	UO	UO:0000036	156	centimeter	UO	UO:0000015	55	kilogram	UO	UO:0000009	Experimental design	Patient characteristics	subject ID 63	Normal
Cardiovascular disease patient at Guilin Peoples Hospital, China	Homo sapiens	NCBITAXON	NCBITaxon:9606	male	PATO	PATO:0000384	82	year	UO	UO:0000036	150	centimeter	UO	UO:0000015	45	kilogram	UO	UO:0000009	Experimental design	Patient characteristics	subject ID 64	Prehypertension
Cardiovascular disease patient at Guilin Peoples Hospital, China	Homo sapiens	NCBITAXON	NCBITaxon:9606	male	PATO	PATO:0000384	60	year	UO	UO:0000036	165	centimeter	UO	UO:0000015	50	kilogram	UO	UO:0000009	Experimental design	Patient characteristics	subject ID 65	Normal
Cardiovascular disease patient at Guilin Peoples Hospital, China	Homo sapiens	NCBITAXON	NCBITaxon:9606	female	PATO	PATO:0000383	30	year	UO	UO:0000036	161	centimeter	UO	UO:0000015	44	kilogram	UO	UO:0000009	Experimental design	Patient characteristics	subject ID 66	Normal
Cardiovascular disease patient at Guilin Peoples Hospital, China	Homo sapiens	NCBITAXON	NCBITaxon:9606	female	PATO	PATO:0000383	42	year	UO	UO:0000036	152	centimeter	UO	UO:0000015	49	kilogram	UO	UO:0000009	Experimental design	Patient characteristics	subject ID 67	Normal
Cardiovascular disease patient at Guilin Peoples Hospital, China	Homo sapiens	NCBITAXON	NCBITaxon:9606	female	PATO	PATO:0000383	77	year	UO	UO:0000036	150	centimeter	UO	UO:0000015	42	kilogram	UO	UO:0000009	Experimental design	Patient characteristics	subject ID 83	Stage 2 hypertension
Cardiovascular disease patient at Guilin Peoples Hospital, China	Homo sapiens	NCBITAXON	NCBITaxon:9606	female	PATO	PATO:0000383	76	year	UO	UO:0000036	150	centimeter	UO	UO:0000015	50	kilogram	UO	UO:0000009	Experimental design	Patient characteristics	subject ID 84	Normal		cerebral infarction
Cardiovascular disease patient at Guilin Peoples Hospital, China	Homo sapiens	NCBITAXON	NCBITaxon:9606	female	PATO	PATO:0000383	58	year	UO	UO:0000036	164	centimeter	UO	UO:0000015	53	kilogram	UO	UO:0000009	Experimental design	Patient characteristics	subject ID 85	Stage 1 hypertension		cerebral infarction
Cardiovascular disease patient at Guilin Peoples Hospital, China	Homo sapiens	NCBITAXON	NCBITaxon:9606	female	PATO	PATO:0000383	71	year	UO	UO:0000036	159	centimeter	UO	UO:0000015	80	kilogram	UO	UO:0000009	Experimental design	Patient characteristics	subject ID 86	Stage 2 hypertension		cerebral infarction
Cardiovascular disease patient at Guilin Peoples Hospital, China	Homo sapiens	NCBITAXON	NCBITaxon:9606	female	PATO	PATO:0000383	78	year	UO	UO:0000036	160	centimeter	UO	UO:0000015	55	kilogram	UO	UO:0000009	Experimental design	Patient characteristics	subject ID 87	Stage 2 hypertension		cerebral infarction
Cardiovascular disease patient at Guilin Peoples Hospital, China	Homo sapiens	NCBITAXON	NCBITaxon:9606	female	PATO	PATO:0000383	77	year	UO	UO:0000036	153	centimeter	UO	UO:0000015	60	kilogram	UO	UO:0000009	Experimental design	Patient characteristics	subject ID 88	Prehypertension		cerebral infarction
Cardiovascular disease patient at Guilin Peoples Hospital, China	Homo sapiens	NCBITAXON	NCBITaxon:9606	female	PATO	PATO:0000383	74	year	UO	UO:0000036	152	centimeter	UO	UO:0000015	56	kilogram	UO	UO:0000009	Experimental design	Patient characteristics	subject ID 89	Normal			insufficiency of cerebral blood supply
Cardiovascular disease patient at Guilin Peoples Hospital, China	Homo sapiens	NCBITAXON	NCBITaxon:9606	male	PATO	PATO:0000384	63	year	UO	UO:0000036	166	centimeter	UO	UO:0000015	90	kilogram	UO	UO:0000009	Experimental design	Patient characteristics	subject ID 90	Prehypertension			insufficiency of cerebral blood supply
Cardiovascular disease patient at Guilin Peoples Hospital, China	Homo sapiens	NCBITAXON	NCBITaxon:9606	female	PATO	PATO:0000383	53	year	UO	UO:0000036	160	centimeter	UO	UO:0000015	64	kilogram	UO	UO:0000009	Experimental design	Patient characteristics	subject ID 91	Normal			cerebrovascular disease
Cardiovascular disease patient at Guilin Peoples Hospital, China	Homo sapiens	NCBITAXON	NCBITaxon:9606	female	PATO	PATO:0000383	53	year	UO	UO:0000036	160	centimeter	UO	UO:0000015	64	kilogram	UO	UO:0000009	Experimental design	Patient characteristics	subject ID 92	Prehypertension
Cardiovascular disease patient at Guilin Peoples Hospital, China	Homo sapiens	NCBITAXON	NCBITaxon:9606	male	PATO	PATO:0000384	54	year	UO	UO:0000036	169	centimeter	UO	UO:0000015	64	kilogram	UO	UO:0000009	Experimental design	Patient characteristics	subject ID 93	Stage 2 hypertension			cerebrovascular disease
Cardiovascular disease patient at Guilin Peoples Hospital, China	Homo sapiens	NCBITAXON	NCBITaxon:9606	female	PATO	PATO:0000383	64	year	UO	UO:0000036	163	centimeter	UO	UO:0000015	72	kilogram	UO	UO:0000009	Experimental design	Patient characteristics	subject ID 95	Stage 1 hypertension			insufficiency of cerebral blood supply
Cardiovascular disease patient at Guilin Peoples Hospital, China	Homo sapiens	NCBITAXON	NCBITaxon:9606	female	PATO	PATO:0000383	76	year	UO	UO:0000036	158	centimeter	UO	UO:0000015	62	kilogram	UO	UO:0000009	Experimental design	Patient characteristics	subject ID 96	Prehypertension
Cardiovascular disease patient at Guilin Peoples Hospital, China	Homo sapiens	NCBITAXON	NCBITaxon:9606	male	PATO	PATO:0000384	76	year	UO	UO:0000036	168	centimeter	UO	UO:0000015	75	kilogram	UO	UO:0000009	Experimental design	Patient characteristics	subject ID 97	Stage 1 hypertension		cerebral infarction
Cardiovascular disease patient at Guilin Peoples Hospital, China	Homo sapiens	NCBITAXON	NCBITaxon:9606	male	PATO	PATO:0000384	68	year	UO	UO:0000036	170	centimeter	UO	UO:0000015	69	kilogram	UO	UO:0000009	Experimental design	Patient characteristics	subject ID 98	Normal			insufficiency of cerebral blood supply
Cardiovascular disease patient at Guilin Peoples Hospital, China	Homo sapiens	NCBITAXON	NCBITaxon:9606	male	PATO	PATO:0000384	78	year	UO	UO:0000036	170	centimeter	UO	UO:0000015	60	kilogram	UO	UO:0000009	Experimental design	Patient characteristics	subject ID 99	Prehypertension		cerebral infarction
Cardiovascular disease patient at Guilin Peoples Hospital, China	Homo sapiens	NCBITAXON	NCBITaxon:9606	female	PATO	PATO:0000383	68	year	UO	UO:0000036	150	centimeter	UO	UO:0000015	63	kilogram	UO	UO:0000009	Experimental design	Patient characteristics	subject ID 100	Stage 1 hypertension		cerebral infarction
Cardiovascular disease patient at Guilin Peoples Hospital, China	Homo sapiens	NCBITAXON	NCBITaxon:9606	female	PATO	PATO:0000383	63	year	UO	UO:0000036	153	centimeter	UO	UO:0000015	45	kilogram	UO	UO:0000009	Experimental design	Patient characteristics	subject ID 103	Prehypertension		cerebral infarction
Cardiovascular disease patient at Guilin Peoples Hospital, China	Homo sapiens	NCBITAXON	NCBITaxon:9606	female	PATO	PATO:0000383	67	year	UO	UO:0000036	155	centimeter	UO	UO:0000015	55	kilogram	UO	UO:0000009	Experimental design	Patient characteristics	subject ID 104	Prehypertension		cerebral infarction
Cardiovascular disease patient at Guilin Peoples Hospital, China	Homo sapiens	NCBITAXON	NCBITaxon:9606	female	PATO	PATO:0000383	86	year	UO	UO:0000036	161	centimeter	UO	UO:0000015	70	kilogram	UO	UO:0000009	Experimental design	Patient characteristics	subject ID 105	Prehypertension			cerebrovascular disease
Cardiovascular disease patient at Guilin Peoples Hospital, China	Homo sapiens	NCBITAXON	NCBITaxon:9606	male	PATO	PATO:0000384	59	year	UO	UO:0000036	171	centimeter	UO	UO:0000015	80	kilogram	UO	UO:0000009	Experimental design	Patient characteristics	subject ID 106	Prehypertension		cerebral infarction
Cardiovascular disease patient at Guilin Peoples Hospital, China	Homo sapiens	NCBITAXON	NCBITaxon:9606	male	PATO	PATO:0000384	62	year	UO	UO:0000036	170	centimeter	UO	UO:0000015	60	kilogram	UO	UO:0000009	Experimental design	Patient characteristics	subject ID 107	Normal			insufficiency of cerebral blood supply
Cardiovascular disease patient at Guilin Peoples Hospital, China	Homo sapiens	NCBITAXON	NCBITaxon:9606	male	PATO	PATO:0000384	58	year	UO	UO:0000036	160	centimeter	UO	UO:0000015	65	kilogram	UO	UO:0000009	Experimental design	Patient characteristics	subject ID 108	Prehypertension
Cardiovascular disease patient at Guilin Peoples Hospital, China	Homo sapiens	NCBITAXON	NCBITaxon:9606	male	PATO	PATO:0000384	60	year	UO	UO:0000036	154	centimeter	UO	UO:0000015	50	kilogram	UO	UO:0000009	Experimental design	Patient characteristics	subject ID 110	Prehypertension			cerebrovascular disease
Cardiovascular disease patient at Guilin Peoples Hospital, China	Homo sapiens	NCBITAXON	NCBITaxon:9606	male	PATO	PATO:0000384	74	year	UO	UO:0000036	170	centimeter	UO	UO:0000015	73	kilogram	UO	UO:0000009	Experimental design	Patient characteristics	subject ID 111	Stage 2 hypertension			cerebrovascular disease
Cardiovascular disease patient at Guilin Peoples Hospital, China	Homo sapiens	NCBITAXON	NCBITaxon:9606	male	PATO	PATO:0000384	61	year	UO	UO:0000036	165	centimeter	UO	UO:0000015	66	kilogram	UO	UO:0000009	Experimental design	Patient characteristics	subject ID 112	Stage 2 hypertension
Cardiovascular disease patient at Guilin Peoples Hospital, China	Homo sapiens	NCBITAXON	NCBITaxon:9606	male	PATO	PATO:0000384	53	year	UO	UO:0000036	172	centimeter	UO	UO:0000015	63	kilogram	UO	UO:0000009	Experimental design	Patient characteristics	subject ID 113	Prehypertension
Cardiovascular disease patient at Guilin Peoples Hospital, China	Homo sapiens	NCBITAXON	NCBITaxon:9606	male	PATO	PATO:0000384	72	year	UO	UO:0000036	164	centimeter	UO	UO:0000015	55	kilogram	UO	UO:0000009	Experimental design	Patient characteristics	subject ID 114	Prehypertension
Cardiovascular disease patient at Guilin Peoples Hospital, China	Homo sapiens	NCBITAXON	NCBITaxon:9606	female	PATO	PATO:0000383	54	year	UO	UO:0000036	150	centimeter	UO	UO:0000015	82	kilogram	UO	UO:0000009	Experimental design	Patient characteristics	subject ID 115	Normal
Cardiovascular disease patient at Guilin Peoples Hospital, China	Homo sapiens	NCBITAXON	NCBITaxon:9606	male	PATO	PATO:0000384	64	year	UO	UO:0000036	165	centimeter	UO	UO:0000015	55	kilogram	UO	UO:0000009	Experimental design	Patient characteristics	subject ID 116	Normal
Cardiovascular disease patient at Guilin Peoples Hospital, China	Homo sapiens	NCBITAXON	NCBITaxon:9606	female	PATO	PATO:0000383	41	year	UO	UO:0000036	152	centimeter	UO	UO:0000015	45	kilogram	UO	UO:0000009	Experimental design	Patient characteristics	subject ID 119	Normal
Cardiovascular disease patient at Guilin Peoples Hospital, China	Homo sapiens	NCBITAXON	NCBITaxon:9606	female	PATO	PATO:0000383	77	year	UO	UO:0000036	150	centimeter	UO	UO:0000015	48	kilogram	UO	UO:0000009	Experimental design	Patient characteristics	subject ID 120	Stage 1 hypertension
Cardiovascular disease patient at Guilin Peoples Hospital, China	Homo sapiens	NCBITAXON	NCBITaxon:9606	female	PATO	PATO:0000383	55	year	UO	UO:0000036	150	centimeter	UO	UO:0000015	48	kilogram	UO	UO:0000009	Experimental design	Patient characteristics	subject ID 122	Prehypertension
Cardiovascular disease patient at Guilin Peoples Hospital, China	Homo sapiens	NCBITAXON	NCBITaxon:9606	male	PATO	PATO:0000384	78	year	UO	UO:0000036	160	centimeter	UO	UO:0000015	50	kilogram	UO	UO:0000009	Experimental design	Patient characteristics	subject ID 123	Prehypertension
Cardiovascular disease patient at Guilin Peoples Hospital, China	Homo sapiens	NCBITAXON	NCBITaxon:9606	male	PATO	PATO:0000384	58	year	UO	UO:0000036	168	centimeter	UO	UO:0000015	45	kilogram	UO	UO:0000009	Experimental design	Patient characteristics	subject ID 124	Normal
Cardiovascular disease patient at Guilin Peoples Hospital, China	Homo sapiens	NCBITAXON	NCBITaxon:9606	female	PATO	PATO:0000383	69	year	UO	UO:0000036	155	centimeter	UO	UO:0000015	60	kilogram	UO	UO:0000009	Experimental design	Patient characteristics	subject ID 125	Stage 2 hypertension
Cardiovascular disease patient at Guilin Peoples Hospital, China	Homo sapiens	NCBITAXON	NCBITaxon:9606	female	PATO	PATO:0000383	40	year	UO	UO:0000036	154	centimeter	UO	UO:0000015	43	kilogram	UO	UO:0000009	Experimental design	Patient characteristics	subject ID 126	Normal
Cardiovascular disease patient at Guilin Peoples Hospital, China	Homo sapiens	NCBITAXON	NCBITaxon:9606	female	PATO	PATO:0000383	21	year	UO	UO:0000036	159	centimeter	UO	UO:0000015	53	kilogram	UO	UO:0000009	Experimental design	Patient characteristics	subject ID 127	Normal
Cardiovascular disease patient at Guilin Peoples Hospital, China	Homo sapiens	NCBITAXON	NCBITaxon:9606	male	PATO	PATO:0000384	73	year	UO	UO:0000036	160	centimeter	UO	UO:0000015	62	kilogram	UO	UO:0000009	Experimental design	Patient characteristics	subject ID 128	Prehypertension
Cardiovascular disease patient at Guilin Peoples Hospital, China	Homo sapiens	NCBITAXON	NCBITaxon:9606	male	PATO	PATO:0000384	67	year	UO	UO:0000036	159	centimeter	UO	UO:0000015	57	kilogram	UO	UO:0000009	Experimental design	Patient characteristics	subject ID 130	Prehypertension
Cardiovascular disease patient at Guilin Peoples Hospital, China	Homo sapiens	NCBITAXON	NCBITaxon:9606	male	PATO	PATO:0000384	67	year	UO	UO:0000036	159	centimeter	UO	UO:0000015	43	kilogram	UO	UO:0000009	Experimental design	Patient characteristics	subject ID 131	Normal
Cardiovascular disease patient at Guilin Peoples Hospital, China	Homo sapiens	NCBITAXON	NCBITaxon:9606	female	PATO	PATO:0000383	72	year	UO	UO:0000036	157	centimeter	UO	UO:0000015	39	kilogram	UO	UO:0000009	Experimental design	Patient characteristics	subject ID 134	Prehypertension		cerebral infarction
Cardiovascular disease patient at Guilin Peoples Hospital, China	Homo sapiens	NCBITAXON	NCBITaxon:9606	male	PATO	PATO:0000384	56	year	UO	UO:0000036	165	centimeter	UO	UO:0000015	70	kilogram	UO	UO:0000009	Experimental design	Patient characteristics	subject ID 135	Stage 2 hypertension		cerebral infarction
Cardiovascular disease patient at Guilin Peoples Hospital, China	Homo sapiens	NCBITAXON	NCBITaxon:9606	female	PATO	PATO:0000383	80	year	UO	UO:0000036	156	centimeter	UO	UO:0000015	60	kilogram	UO	UO:0000009	Experimental design	Patient characteristics	subject ID 136	Prehypertension		cerebral infarction
Cardiovascular disease patient at Guilin Peoples Hospital, China	Homo sapiens	NCBITAXON	NCBITaxon:9606	female	PATO	PATO:0000383	79	year	UO	UO:0000036	148	centimeter	UO	UO:0000015	40	kilogram	UO	UO:0000009	Experimental design	Patient characteristics	subject ID 137	Prehypertension			insufficiency of cerebral blood supply
Cardiovascular disease patient at Guilin Peoples Hospital, China	Homo sapiens	NCBITAXON	NCBITaxon:9606	female	PATO	PATO:0000383	85	year	UO	UO:0000036	155	centimeter	UO	UO:0000015	60	kilogram	UO	UO:0000009	Experimental design	Patient characteristics	subject ID 138	Stage 1 hypertension			cerebrovascular disease
Cardiovascular disease patient at Guilin Peoples Hospital, China	Homo sapiens	NCBITAXON	NCBITaxon:9606	female	PATO	PATO:0000383	69	year	UO	UO:0000036	150	centimeter	UO	UO:0000015	61	kilogram	UO	UO:0000009	Experimental design	Patient characteristics	subject ID 139	Stage 1 hypertension		cerebral infarction
Cardiovascular disease patient at Guilin Peoples Hospital, China	Homo sapiens	NCBITAXON	NCBITaxon:9606	female	PATO	PATO:0000383	74	year	UO	UO:0000036	153	centimeter	UO	UO:0000015	40	kilogram	UO	UO:0000009	Experimental design	Patient characteristics	subject ID 140	Stage 1 hypertension		cerebral infarction
Cardiovascular disease patient at Guilin Peoples Hospital, China	Homo sapiens	NCBITAXON	NCBITaxon:9606	female	PATO	PATO:0000383	85	year	UO	UO:0000036	157	centimeter	UO	UO:0000015	54	kilogram	UO	UO:0000009	Experimental design	Patient characteristics	subject ID 141	Prehypertension			insufficiency of cerebral blood supply
Cardiovascular disease patient at Guilin Peoples Hospital, China	Homo sapiens	NCBITAXON	NCBITaxon:9606	female	PATO	PATO:0000383	54	year	UO	UO:0000036	152	centimeter	UO	UO:0000015	60	kilogram	UO	UO:0000009	Experimental design	Patient characteristics	subject ID 142	Prehypertension
Cardiovascular disease patient at Guilin Peoples Hospital, China	Homo sapiens	NCBITAXON	NCBITaxon:9606	male	PATO	PATO:0000384	73	year	UO	UO:0000036	160	centimeter	UO	UO:0000015	58	kilogram	UO	UO:0000009	Experimental design	Patient characteristics	subject ID 144	Prehypertension			insufficiency of cerebral blood supply
Cardiovascular disease patient at Guilin Peoples Hospital, China	Homo sapiens	NCBITAXON	NCBITaxon:9606	male	PATO	PATO:0000384	82	year	UO	UO:0000036	162	centimeter	UO	UO:0000015	56	kilogram	UO	UO:0000009	Experimental design	Patient characteristics	subject ID 145	Normal			insufficiency of cerebral blood supply
Cardiovascular disease patient at Guilin Peoples Hospital, China	Homo sapiens	NCBITAXON	NCBITaxon:9606	male	PATO	PATO:0000384	59	year	UO	UO:0000036	158	centimeter	UO	UO:0000015	58	kilogram	UO	UO:0000009	Experimental design	Patient characteristics	subject ID 146	Prehypertension			cerebrovascular disease
Cardiovascular disease patient at Guilin Peoples Hospital, China	Homo sapiens	NCBITAXON	NCBITaxon:9606	male	PATO	PATO:0000384	59	year	UO	UO:0000036	160	centimeter	UO	UO:0000015	68	kilogram	UO	UO:0000009	Experimental design	Patient characteristics	subject ID 148	Normal		cerebral infarction
Cardiovascular disease patient at Guilin Peoples Hospital, China	Homo sapiens	NCBITAXON	NCBITaxon:9606	female	PATO	PATO:0000383	85	year	UO	UO:0000036	162	centimeter	UO	UO:0000015	54	kilogram	UO	UO:0000009	Experimental design	Patient characteristics	subject ID 149	Normal		cerebral infarction
Cardiovascular disease patient at Guilin Peoples Hospital, China	Homo sapiens	NCBITAXON	NCBITaxon:9606	female	PATO	PATO:0000383	61	year	UO	UO:0000036	156	centimeter	UO	UO:0000015	69	kilogram	UO	UO:0000009	Experimental design	Patient characteristics	subject ID 150	Prehypertension			insufficiency of cerebral blood supply
Cardiovascular disease patient at Guilin Peoples Hospital, China	Homo sapiens	NCBITAXON	NCBITaxon:9606	female	PATO	PATO:0000383	78	year	UO	UO:0000036	150	centimeter	UO	UO:0000015	55	kilogram	UO	UO:0000009	Experimental design	Patient characteristics	subject ID 151	Prehypertension
Cardiovascular disease patient at Guilin Peoples Hospital, China	Homo sapiens	NCBITAXON	NCBITaxon:9606	female	PATO	PATO:0000383	54	year	UO	UO:0000036	154	centimeter	UO	UO:0000015	85	kilogram	UO	UO:0000009	Experimental design	Patient characteristics	subject ID 152	Normal			insufficiency of cerebral blood supply
Cardiovascular disease patient at Guilin Peoples Hospital, China	Homo sapiens	NCBITAXON	NCBITaxon:9606	female	PATO	PATO:0000383	70	year	UO	UO:0000036	158	centimeter	UO	UO:0000015	49	kilogram	UO	UO:0000009	Experimental design	Patient characteristics	subject ID 153	Prehypertension			insufficiency of cerebral blood supply
Cardiovascular disease patient at Guilin Peoples Hospital, China	Homo sapiens	NCBITAXON	NCBITaxon:9606	female	PATO	PATO:0000383	84	year	UO	UO:0000036	162	centimeter	UO	UO:0000015	80	kilogram	UO	UO:0000009	Experimental design	Patient characteristics	subject ID 154	Stage 1 hypertension			cerebrovascular disease
Cardiovascular disease patient at Guilin Peoples Hospital, China	Homo sapiens	NCBITAXON	NCBITaxon:9606	male	PATO	PATO:0000384	78	year	UO	UO:0000036	165	centimeter	UO	UO:0000015	40	kilogram	UO	UO:0000009	Experimental design	Patient characteristics	subject ID 155	Stage 2 hypertension		cerebral infarction
Cardiovascular disease patient at Guilin Peoples Hospital, China	Homo sapiens	NCBITAXON	NCBITaxon:9606	male	PATO	PATO:0000384	71	year	UO	UO:0000036	160	centimeter	UO	UO:0000015	50	kilogram	UO	UO:0000009	Experimental design	Patient characteristics	subject ID 156	Prehypertension			insufficiency of cerebral blood supply
Cardiovascular disease patient at Guilin Peoples Hospital, China	Homo sapiens	NCBITAXON	NCBITaxon:9606	male	PATO	PATO:0000384	56	year	UO	UO:0000036	164	centimeter	UO	UO:0000015	60	kilogram	UO	UO:0000009	Experimental design	Patient characteristics	subject ID 157	Stage 1 hypertension
Cardiovascular disease patient at Guilin Peoples Hospital, China	Homo sapiens	NCBITAXON	NCBITaxon:9606	male	PATO	PATO:0000384	55	year	UO	UO:0000036	173	centimeter	UO	UO:0000015	72	kilogram	UO	UO:0000009	Experimental design	Patient characteristics	subject ID 158	Normal			insufficiency of cerebral blood supply
Cardiovascular disease patient at Guilin Peoples Hospital, China	Homo sapiens	NCBITAXON	NCBITaxon:9606	male	PATO	PATO:0000384	72	year	UO	UO:0000036	164	centimeter	UO	UO:0000015	55	kilogram	UO	UO:0000009	Experimental design	Patient characteristics	subject ID 160	Prehypertension			cerebrovascular disease
Cardiovascular disease patient at Guilin Peoples Hospital, China	Homo sapiens	NCBITAXON	NCBITaxon:9606	male	PATO	PATO:0000384	63	year	UO	UO:0000036	165	centimeter	UO	UO:0000015	55	kilogram	UO	UO:0000009	Experimental design	Patient characteristics	subject ID 161	Normal			insufficiency of cerebral blood supply
Cardiovascular disease patient at Guilin Peoples Hospital, China	Homo sapiens	NCBITAXON	NCBITaxon:9606	male	PATO	PATO:0000384	66	year	UO	UO:0000036	175	centimeter	UO	UO:0000015	85	kilogram	UO	UO:0000009	Experimental design	Patient characteristics	subject ID 162	Stage 1 hypertension			cerebrovascular disease
Cardiovascular disease patient at Guilin Peoples Hospital, China	Homo sapiens	NCBITAXON	NCBITaxon:9606	male	PATO	PATO:0000384	60	year	UO	UO:0000036	173	centimeter	UO	UO:0000015	80	kilogram	UO	UO:0000009	Experimental design	Patient characteristics	subject ID 163	Normal
Cardiovascular disease patient at Guilin Peoples Hospital, China	Homo sapiens	NCBITAXON	NCBITaxon:9606	male	PATO	PATO:0000384	26	year	UO	UO:0000036	178	centimeter	UO	UO:0000015	60	kilogram	UO	UO:0000009	Experimental design	Patient characteristics	subject ID 164	Normal
Cardiovascular disease patient at Guilin Peoples Hospital, China	Homo sapiens	NCBITAXON	NCBITaxon:9606	male	PATO	PATO:0000384	43	year	UO	UO:0000036	162	centimeter	UO	UO:0000015	59	kilogram	UO	UO:0000009	Experimental design	Patient characteristics	subject ID 165	Normal
Cardiovascular disease patient at Guilin Peoples Hospital, China	Homo sapiens	NCBITAXON	NCBITaxon:9606	female	PATO	PATO:0000383	53	year	UO	UO:0000036	168	centimeter	UO	UO:0000015	58	kilogram	UO	UO:0000009	Experimental design	Patient characteristics	subject ID 166	Prehypertension
Cardiovascular disease patient at Guilin Peoples Hospital, China	Homo sapiens	NCBITAXON	NCBITaxon:9606	female	PATO	PATO:0000383	57	year	UO	UO:0000036	157	centimeter	UO	UO:0000015	44	kilogram	UO	UO:0000009	Experimental design	Patient characteristics	subject ID 167	Normal
Cardiovascular disease patient at Guilin Peoples Hospital, China	Homo sapiens	NCBITAXON	NCBITaxon:9606	male	PATO	PATO:0000384	76	year	UO	UO:0000036	162	centimeter	UO	UO:0000015	60	kilogram	UO	UO:0000009	Experimental design	Patient characteristics	subject ID 169	Stage 1 hypertension
Cardiovascular disease patient at Guilin Peoples Hospital, China	Homo sapiens	NCBITAXON	NCBITaxon:9606	female	PATO	PATO:0000383	61	year	UO	UO:0000036	165	centimeter	UO	UO:0000015	68	kilogram	UO	UO:0000009	Experimental design	Patient characteristics	subject ID 170	Prehypertension
Cardiovascular disease patient at Guilin Peoples Hospital, China	Homo sapiens	NCBITAXON	NCBITaxon:9606	female	PATO	PATO:0000383	47	year	UO	UO:0000036	155	centimeter	UO	UO:0000015	90	kilogram	UO	UO:0000009	Experimental design	Patient characteristics	subject ID 171	Stage 1 hypertension
Cardiovascular disease patient at Guilin Peoples Hospital, China	Homo sapiens	NCBITAXON	NCBITaxon:9606	female	PATO	PATO:0000383	32	year	UO	UO:0000036	151	centimeter	UO	UO:0000015	61	kilogram	UO	UO:0000009	Experimental design	Patient characteristics	subject ID 172	Normal
Cardiovascular disease patient at Guilin Peoples Hospital, China	Homo sapiens	NCBITAXON	NCBITaxon:9606	female	PATO	PATO:0000383	53	year	UO	UO:0000036	159	centimeter	UO	UO:0000015	52	kilogram	UO	UO:0000009	Experimental design	Patient characteristics	subject ID 173	Normal
Cardiovascular disease patient at Guilin Peoples Hospital, China	Homo sapiens	NCBITAXON	NCBITaxon:9606	female	PATO	PATO:0000383	40	year	UO	UO:0000036	158	centimeter	UO	UO:0000015	56	kilogram	UO	UO:0000009	Experimental design	Patient characteristics	subject ID 174	Prehypertension
Cardiovascular disease patient at Guilin Peoples Hospital, China	Homo sapiens	NCBITAXON	NCBITaxon:9606	male	PATO	PATO:0000384	66	year	UO	UO:0000036	165	centimeter	UO	UO:0000015	65	kilogram	UO	UO:0000009	Experimental design	Patient characteristics	subject ID 175	Prehypertension
Cardiovascular disease patient at Guilin Peoples Hospital, China	Homo sapiens	NCBITAXON	NCBITaxon:9606	male	PATO	PATO:0000384	53	year	UO	UO:0000036	175	centimeter	UO	UO:0000015	62	kilogram	UO	UO:0000009	Experimental design	Patient characteristics	subject ID 176	Normal
Cardiovascular disease patient at Guilin Peoples Hospital, China	Homo sapiens	NCBITAXON	NCBITaxon:9606	male	PATO	PATO:0000384	61	year	UO	UO:0000036	165	centimeter	UO	UO:0000015	60	kilogram	UO	UO:0000009	Experimental design	Patient characteristics	subject ID 178	Stage 1 hypertension
Cardiovascular disease patient at Guilin Peoples Hospital, China	Homo sapiens	NCBITAXON	NCBITaxon:9606	female	PATO	PATO:0000383	64	year	UO	UO:0000036	151	centimeter	UO	UO:0000015	45	kilogram	UO	UO:0000009	Experimental design	Patient characteristics	subject ID 179	Normal
Cardiovascular disease patient at Guilin Peoples Hospital, China	Homo sapiens	NCBITAXON	NCBITaxon:9606	male	PATO	PATO:0000384	77	year	UO	UO:0000036	170	centimeter	UO	UO:0000015	61	kilogram	UO	UO:0000009	Experimental design	Patient characteristics	subject ID 180	Prehypertension
Cardiovascular disease patient at Guilin Peoples Hospital, China	Homo sapiens	NCBITAXON	NCBITaxon:9606	female	PATO	PATO:0000383	67	year	UO	UO:0000036	156	centimeter	UO	UO:0000015	56	kilogram	UO	UO:0000009	Experimental design	Patient characteristics	subject ID 182	Normal
Cardiovascular disease patient at Guilin Peoples Hospital, China	Homo sapiens	NCBITAXON	NCBITaxon:9606	male	PATO	PATO:0000384	50	year	UO	UO:0000036	160	centimeter	UO	UO:0000015	60	kilogram	UO	UO:0000009	Experimental design	Patient characteristics	subject ID 183	Prehypertension
Cardiovascular disease patient at Guilin Peoples Hospital, China	Homo sapiens	NCBITAXON	NCBITaxon:9606	male	PATO	PATO:0000384	35	year	UO	UO:0000036	175	centimeter	UO	UO:0000015	68	kilogram	UO	UO:0000009	Experimental design	Patient characteristics	subject ID 184	Prehypertension
Cardiovascular disease patient at Guilin Peoples Hospital, China	Homo sapiens	NCBITAXON	NCBITaxon:9606	female	PATO	PATO:0000383	56	year	UO	UO:0000036	154	centimeter	UO	UO:0000015	50	kilogram	UO	UO:0000009	Experimental design	Patient characteristics	subject ID 185	Normal
Cardiovascular disease patient at Guilin Peoples Hospital, China	Homo sapiens	NCBITAXON	NCBITaxon:9606	female	PATO	PATO:0000383	72	year	UO	UO:0000036	160	centimeter	UO	UO:0000015	55	kilogram	UO	UO:0000009	Experimental design	Patient characteristics	subject ID 186	Prehypertension
Cardiovascular disease patient at Guilin Peoples Hospital, China	Homo sapiens	NCBITAXON	NCBITaxon:9606	male	PATO	PATO:0000384	61	year	UO	UO:0000036	173	centimeter	UO	UO:0000015	75	kilogram	UO	UO:0000009	Experimental design	Patient characteristics	subject ID 188	Prehypertension
Cardiovascular disease patient at Guilin Peoples Hospital, China	Homo sapiens	NCBITAXON	NCBITaxon:9606	male	PATO	PATO:0000384	67	year	UO	UO:0000036	154	centimeter	UO	UO:0000015	57	kilogram	UO	UO:0000009	Experimental design	Patient characteristics	subject ID 189	Prehypertension
Cardiovascular disease patient at Guilin Peoples Hospital, China	Homo sapiens	NCBITAXON	NCBITaxon:9606	male	PATO	PATO:0000384	72	year	UO	UO:0000036	168	centimeter	UO	UO:0000015	61	kilogram	UO	UO:0000009	Experimental design	Patient characteristics	subject ID 190	Normal
Cardiovascular disease patient at Guilin Peoples Hospital, China	Homo sapiens	NCBITAXON	NCBITaxon:9606	female	PATO	PATO:0000383	50	year	UO	UO:0000036	163	centimeter	UO	UO:0000015	87	kilogram	UO	UO:0000009	Experimental design	Patient characteristics	subject ID 191	Normal
Cardiovascular disease patient at Guilin Peoples Hospital, China	Homo sapiens	NCBITAXON	NCBITaxon:9606	female	PATO	PATO:0000383	56	year	UO	UO:0000036	158	centimeter	UO	UO:0000015	54	kilogram	UO	UO:0000009	Experimental design	Patient characteristics	subject ID 192	Prehypertension
Cardiovascular disease patient at Guilin Peoples Hospital, China	Homo sapiens	NCBITAXON	NCBITaxon:9606	male	PATO	PATO:0000384	51	year	UO	UO:0000036	170	centimeter	UO	UO:0000015	65	kilogram	UO	UO:0000009	Experimental design	Patient characteristics	subject ID 193	Prehypertension
Cardiovascular disease patient at Guilin Peoples Hospital, China	Homo sapiens	NCBITAXON	NCBITaxon:9606	male	PATO	PATO:0000384	30	year	UO	UO:0000036	196	centimeter	UO	UO:0000015	103	kilogram	UO	UO:0000009	Experimental design	Patient characteristics	subject ID 195	Prehypertension
Cardiovascular disease patient at Guilin Peoples Hospital, China	Homo sapiens	NCBITAXON	NCBITaxon:9606	female	PATO	PATO:0000383	84	year	UO	UO:0000036	150	centimeter	UO	UO:0000015	36	kilogram	UO	UO:0000009	Experimental design	Patient characteristics	subject ID 196	Prehypertension
Cardiovascular disease patient at Guilin Peoples Hospital, China	Homo sapiens	NCBITAXON	NCBITaxon:9606	male	PATO	PATO:0000384	66	year	UO	UO:0000036	160	centimeter	UO	UO:0000015	65	kilogram	UO	UO:0000009	Experimental design	Patient characteristics	subject ID 197	Stage 2 hypertension
Cardiovascular disease patient at Guilin Peoples Hospital, China	Homo sapiens	NCBITAXON	NCBITaxon:9606	male	PATO	PATO:0000384	54	year	UO	UO:0000036	155	centimeter	UO	UO:0000015	82	kilogram	UO	UO:0000009	Experimental design	Patient characteristics	subject ID 198	Stage 1 hypertension
Cardiovascular disease patient at Guilin Peoples Hospital, China	Homo sapiens	NCBITAXON	NCBITaxon:9606	female	PATO	PATO:0000383	78	year	UO	UO:0000036	158	centimeter	UO	UO:0000015	60	kilogram	UO	UO:0000009	Experimental design	Patient characteristics	subject ID 199	Prehypertension
Cardiovascular disease patient at Guilin Peoples Hospital, China	Homo sapiens	NCBITAXON	NCBITaxon:9606	female	PATO	PATO:0000383	59	year	UO	UO:0000036	153	centimeter	UO	UO:0000015	54	kilogram	UO	UO:0000009	Experimental design	Patient characteristics	subject ID 200	Normal
Cardiovascular disease patient at Guilin Peoples Hospital, China	Homo sapiens	NCBITAXON	NCBITaxon:9606	female	PATO	PATO:0000383	65	year	UO	UO:0000036	165	centimeter	UO	UO:0000015	72	kilogram	UO	UO:0000009	Experimental design	Patient characteristics	subject ID 201	Stage 1 hypertension
Cardiovascular disease patient at Guilin Peoples Hospital, China	Homo sapiens	NCBITAXON	NCBITaxon:9606	female	PATO	PATO:0000383	63	year	UO	UO:0000036	153	centimeter	UO	UO:0000015	54	kilogram	UO	UO:0000009	Experimental design	Patient characteristics	subject ID 203	Prehypertension
Cardiovascular disease patient at Guilin Peoples Hospital, China	Homo sapiens	NCBITAXON	NCBITaxon:9606	female	PATO	PATO:0000383	58	year	UO	UO:0000036	160	centimeter	UO	UO:0000015	75	kilogram	UO	UO:0000009	Experimental design	Patient characteristics	subject ID 205	Stage 1 hypertension
Cardiovascular disease patient at Guilin Peoples Hospital, China	Homo sapiens	NCBITAXON	NCBITaxon:9606	female	PATO	PATO:0000383	62	year	UO	UO:0000036	156	centimeter	UO	UO:0000015	60	kilogram	UO	UO:0000009	Experimental design	Patient characteristics	subject ID 206	Prehypertension
Cardiovascular disease patient at Guilin Peoples Hospital, China	Homo sapiens	NCBITAXON	NCBITaxon:9606	female	PATO	PATO:0000383	52	year	UO	UO:0000036	150	centimeter	UO	UO:0000015	50	kilogram	UO	UO:0000009	Experimental design	Patient characteristics	subject ID 207	Stage 1 hypertension
Cardiovascular disease patient at Guilin Peoples Hospital, China	Homo sapiens	NCBITAXON	NCBITaxon:9606	female	PATO	PATO:0000383	61	year	UO	UO:0000036	162	centimeter	UO	UO:0000015	64	kilogram	UO	UO:0000009	Experimental design	Patient characteristics	subject ID 208	Stage 1 hypertension
Cardiovascular disease patient at Guilin Peoples Hospital, China	Homo sapiens	NCBITAXON	NCBITaxon:9606	female	PATO	PATO:0000383	65	year	UO	UO:0000036	166	centimeter	UO	UO:0000015	55	kilogram	UO	UO:0000009	Experimental design	Patient characteristics	subject ID 209	Prehypertension
Cardiovascular disease patient at Guilin Peoples Hospital, China	Homo sapiens	NCBITAXON	NCBITaxon:9606	male	PATO	PATO:0000384	65	year	UO	UO:0000036	160	centimeter	UO	UO:0000015	59	kilogram	UO	UO:0000009	Experimental design	Patient characteristics	subject ID 210	Stage 1 hypertension
Cardiovascular disease patient at Guilin Peoples Hospital, China	Homo sapiens	NCBITAXON	NCBITaxon:9606	male	PATO	PATO:0000384	51	year	UO	UO:0000036	167	centimeter	UO	UO:0000015	63	kilogram	UO	UO:0000009	Experimental design	Patient characteristics	subject ID 211	Normal
Cardiovascular disease patient at Guilin Peoples Hospital, China	Homo sapiens	NCBITAXON	NCBITaxon:9606	male	PATO	PATO:0000384	71	year	UO	UO:0000036	155	centimeter	UO	UO:0000015	47	kilogram	UO	UO:0000009	Experimental design	Patient characteristics	subject ID 212	Stage 1 hypertension
Cardiovascular disease patient at Guilin Peoples Hospital, China	Homo sapiens	NCBITAXON	NCBITaxon:9606	male	PATO	PATO:0000384	63	year	UO	UO:0000036	169	centimeter	UO	UO:0000015	62	kilogram	UO	UO:0000009	Experimental design	Patient characteristics	subject ID 213	Stage 1 hypertension
Cardiovascular disease patient at Guilin Peoples Hospital, China	Homo sapiens	NCBITAXON	NCBITaxon:9606	male	PATO	PATO:0000384	66	year	UO	UO:0000036	172	centimeter	UO	UO:0000015	60	kilogram	UO	UO:0000009	Experimental design	Patient characteristics	subject ID 214	Prehypertension
Cardiovascular disease patient at Guilin Peoples Hospital, China	Homo sapiens	NCBITAXON	NCBITaxon:9606	female	PATO	PATO:0000383	74	year	UO	UO:0000036	155	centimeter	UO	UO:0000015	45	kilogram	UO	UO:0000009	Experimental design	Patient characteristics	subject ID 215	Prehypertension
Cardiovascular disease patient at Guilin Peoples Hospital, China	Homo sapiens	NCBITAXON	NCBITaxon:9606	male	PATO	PATO:0000384	46	year	UO	UO:0000036	187	centimeter	UO	UO:0000015	83	kilogram	UO	UO:0000009	Experimental design	Patient characteristics	subject ID 216	Stage 1 hypertension
Cardiovascular disease patient at Guilin Peoples Hospital, China	Homo sapiens	NCBITAXON	NCBITaxon:9606	female	PATO	PATO:0000383	52	year	UO	UO:0000036	158	centimeter	UO	UO:0000015	59	kilogram	UO	UO:0000009	Experimental design	Patient characteristics	subject ID 217	Prehypertension	Type 2 Diabetes
Cardiovascular disease patient at Guilin Peoples Hospital, China	Homo sapiens	NCBITAXON	NCBITaxon:9606	female	PATO	PATO:0000383	63	year	UO	UO:0000036	153	centimeter	UO	UO:0000015	60	kilogram	UO	UO:0000009	Experimental design	Patient characteristics	subject ID 218	Stage 1 hypertension	Type 2 Diabetes
Cardiovascular disease patient at Guilin Peoples Hospital, China	Homo sapiens	NCBITAXON	NCBITaxon:9606	male	PATO	PATO:0000384	59	year	UO	UO:0000036	165	centimeter	UO	UO:0000015	68	kilogram	UO	UO:0000009	Experimental design	Patient characteristics	subject ID 219	Stage 1 hypertension	Type 2 Diabetes
Cardiovascular disease patient at Guilin Peoples Hospital, China	Homo sapiens	NCBITAXON	NCBITaxon:9606	female	PATO	PATO:0000383	55	year	UO	UO:0000036	155	centimeter	UO	UO:0000015	50	kilogram	UO	UO:0000009	Experimental design	Patient characteristics	subject ID 220	Stage 2 hypertension	Type 2 Diabetes
Cardiovascular disease patient at Guilin Peoples Hospital, China	Homo sapiens	NCBITAXON	NCBITaxon:9606	female	PATO	PATO:0000383	56	year	UO	UO:0000036	145	centimeter	UO	UO:0000015	54	kilogram	UO	UO:0000009	Experimental design	Patient characteristics	subject ID 221	Prehypertension	Type 2 Diabetes
Cardiovascular disease patient at Guilin Peoples Hospital, China	Homo sapiens	NCBITAXON	NCBITaxon:9606	female	PATO	PATO:0000383	58	year	UO	UO:0000036	160	centimeter	UO	UO:0000015	42	kilogram	UO	UO:0000009	Experimental design	Patient characteristics	subject ID 222	Normal	Type 2 Diabetes
Cardiovascular disease patient at Guilin Peoples Hospital, China	Homo sapiens	NCBITAXON	NCBITaxon:9606	male	PATO	PATO:0000384	42	year	UO	UO:0000036	156	centimeter	UO	UO:0000015	86	kilogram	UO	UO:0000009	Experimental design	Patient characteristics	subject ID 223	Prehypertension	Type 2 Diabetes
Cardiovascular disease patient at Guilin Peoples Hospital, China	Homo sapiens	NCBITAXON	NCBITaxon:9606	male	PATO	PATO:0000384	58	year	UO	UO:0000036	163	centimeter	UO	UO:0000015	65	kilogram	UO	UO:0000009	Experimental design	Patient characteristics	subject ID 224	Normal	Type 2 Diabetes
Cardiovascular disease patient at Guilin Peoples Hospital, China	Homo sapiens	NCBITAXON	NCBITaxon:9606	male	PATO	PATO:0000384	48	year	UO	UO:0000036	173	centimeter	UO	UO:0000015	58	kilogram	UO	UO:0000009	Experimental design	Patient characteristics	subject ID 226	Prehypertension	Type 2 Diabetes
Cardiovascular disease patient at Guilin Peoples Hospital, China	Homo sapiens	NCBITAXON	NCBITaxon:9606	female	PATO	PATO:0000383	47	year	UO	UO:0000036	157	centimeter	UO	UO:0000015	61	kilogram	UO	UO:0000009	Experimental design	Patient characteristics	subject ID 227	Prehypertension	Type 2 Diabetes
Cardiovascular disease patient at Guilin Peoples Hospital, China	Homo sapiens	NCBITAXON	NCBITaxon:9606	female	PATO	PATO:0000383	52	year	UO	UO:0000036	164	centimeter	UO	UO:0000015	90	kilogram	UO	UO:0000009	Experimental design	Patient characteristics	subject ID 228	Stage 2 hypertension	Type 2 Diabetes
Cardiovascular disease patient at Guilin Peoples Hospital, China	Homo sapiens	NCBITAXON	NCBITaxon:9606	male	PATO	PATO:0000384	52	year	UO	UO:0000036	168	centimeter	UO	UO:0000015	55	kilogram	UO	UO:0000009	Experimental design	Patient characteristics	subject ID 229	Normal	Type 2 Diabetes
Cardiovascular disease patient at Guilin Peoples Hospital, China	Homo sapiens	NCBITAXON	NCBITaxon:9606	female	PATO	PATO:0000383	80	year	UO	UO:0000036	152	centimeter	UO	UO:0000015	59	kilogram	UO	UO:0000009	Experimental design	Patient characteristics	subject ID 230	Normal	Type 2 Diabetes
Cardiovascular disease patient at Guilin Peoples Hospital, China	Homo sapiens	NCBITAXON	NCBITaxon:9606	female	PATO	PATO:0000383	38	year	UO	UO:0000036	155	centimeter	UO	UO:0000015	70	kilogram	UO	UO:0000009	Experimental design	Patient characteristics	subject ID 231	Prehypertension	Type 2 Diabetes
Cardiovascular disease patient at Guilin Peoples Hospital, China	Homo sapiens	NCBITAXON	NCBITaxon:9606	male	PATO	PATO:0000384	61	year	UO	UO:0000036	165	centimeter	UO	UO:0000015	61	kilogram	UO	UO:0000009	Experimental design	Patient characteristics	subject ID 232	Prehypertension	Type 2 Diabetes
Cardiovascular disease patient at Guilin Peoples Hospital, China	Homo sapiens	NCBITAXON	NCBITaxon:9606	male	PATO	PATO:0000384	75	year	UO	UO:0000036	162	centimeter	UO	UO:0000015	60	kilogram	UO	UO:0000009	Experimental design	Patient characteristics	subject ID 233	Stage 1 hypertension	Type 2 Diabetes
Cardiovascular disease patient at Guilin Peoples Hospital, China	Homo sapiens	NCBITAXON	NCBITaxon:9606	male	PATO	PATO:0000384	48	year	UO	UO:0000036	171	centimeter	UO	UO:0000015	86	kilogram	UO	UO:0000009	Experimental design	Patient characteristics	subject ID 234	Prehypertension	Type 2 Diabetes
Cardiovascular disease patient at Guilin Peoples Hospital, China	Homo sapiens	NCBITAXON	NCBITaxon:9606	male	PATO	PATO:0000384	55	year	UO	UO:0000036	170	centimeter	UO	UO:0000015	68	kilogram	UO	UO:0000009	Experimental design	Patient characteristics	subject ID 235	Normal	Type 2 Diabetes
Cardiovascular disease patient at Guilin Peoples Hospital, China	Homo sapiens	NCBITAXON	NCBITaxon:9606	male	PATO	PATO:0000384	81	year	UO	UO:0000036	168	centimeter	UO	UO:0000015	58	kilogram	UO	UO:0000009	Experimental design	Patient characteristics	subject ID 237	Prehypertension	Type 2 Diabetes
Cardiovascular disease patient at Guilin Peoples Hospital, China	Homo sapiens	NCBITAXON	NCBITaxon:9606	male	PATO	PATO:0000384	53	year	UO	UO:0000036	175	centimeter	UO	UO:0000015	75	kilogram	UO	UO:0000009	Experimental design	Patient characteristics	subject ID 239	Prehypertension	Type 2 Diabetes
Cardiovascular disease patient at Guilin Peoples Hospital, China	Homo sapiens	NCBITAXON	NCBITaxon:9606	female	PATO	PATO:0000383	81	year	UO	UO:0000036	156	centimeter	UO	UO:0000015	75	kilogram	UO	UO:0000009	Experimental design	Patient characteristics	subject ID 240	Stage 1 hypertension	Type 2 Diabetes
Cardiovascular disease patient at Guilin Peoples Hospital, China	Homo sapiens	NCBITAXON	NCBITaxon:9606	female	PATO	PATO:0000383	57	year	UO	UO:0000036	162	centimeter	UO	UO:0000015	72	kilogram	UO	UO:0000009	Experimental design	Patient characteristics	subject ID 241	Prehypertension	Type 2 Diabetes
Cardiovascular disease patient at Guilin Peoples Hospital, China	Homo sapiens	NCBITAXON	NCBITaxon:9606	female	PATO	PATO:0000383	58	year	UO	UO:0000036	165	centimeter	UO	UO:0000015	67	kilogram	UO	UO:0000009	Experimental design	Patient characteristics	subject ID 242	Prehypertension	Type 2 Diabetes
Cardiovascular disease patient at Guilin Peoples Hospital, China	Homo sapiens	NCBITAXON	NCBITaxon:9606	female	PATO	PATO:0000383	69	year	UO	UO:0000036	150	centimeter	UO	UO:0000015	53	kilogram	UO	UO:0000009	Experimental design	Patient characteristics	subject ID 243	Prehypertension	Type 2 Diabetes
Cardiovascular disease patient at Guilin Peoples Hospital, China	Homo sapiens	NCBITAXON	NCBITaxon:9606	male	PATO	PATO:0000384	64	year	UO	UO:0000036	160	centimeter	UO	UO:0000015	53	kilogram	UO	UO:0000009	Experimental design	Patient characteristics	subject ID 244	Prehypertension	Type 2 Diabetes
Cardiovascular disease patient at Guilin Peoples Hospital, China	Homo sapiens	NCBITAXON	NCBITaxon:9606	male	PATO	PATO:0000384	54	year	UO	UO:0000036	170	centimeter	UO	UO:0000015	60	kilogram	UO	UO:0000009	Experimental design	Patient characteristics	subject ID 245	Prehypertension	Type 2 Diabetes
Cardiovascular disease patient at Guilin Peoples Hospital, China	Homo sapiens	NCBITAXON	NCBITaxon:9606	male	PATO	PATO:0000384	62	year	UO	UO:0000036	183	centimeter	UO	UO:0000015	89	kilogram	UO	UO:0000009	Experimental design	Patient characteristics	subject ID 246	Normal	Type 2 Diabetes
Cardiovascular disease patient at Guilin Peoples Hospital, China	Homo sapiens	NCBITAXON	NCBITaxon:9606	male	PATO	PATO:0000384	64	year	UO	UO:0000036	154	centimeter	UO	UO:0000015	51	kilogram	UO	UO:0000009	Experimental design	Patient characteristics	subject ID 247	Normal	Type 2 Diabetes
Cardiovascular disease patient at Guilin Peoples Hospital, China	Homo sapiens	NCBITAXON	NCBITaxon:9606	female	PATO	PATO:0000383	70	year	UO	UO:0000036	156	centimeter	UO	UO:0000015	60	kilogram	UO	UO:0000009	Experimental design	Patient characteristics	subject ID 248	Normal	Type 2 Diabetes
Cardiovascular disease patient at Guilin Peoples Hospital, China	Homo sapiens	NCBITAXON	NCBITaxon:9606	female	PATO	PATO:0000383	58	year	UO	UO:0000036	150	centimeter	UO	UO:0000015	55	kilogram	UO	UO:0000009	Experimental design	Patient characteristics	subject ID 250	Prehypertension	Type 2 Diabetes
Cardiovascular disease patient at Guilin Peoples Hospital, China	Homo sapiens	NCBITAXON	NCBITaxon:9606	male	PATO	PATO:0000384	61	year	UO	UO:0000036	167	centimeter	UO	UO:0000015	70	kilogram	UO	UO:0000009	Experimental design	Patient characteristics	subject ID 251	Prehypertension	Type 2 Diabetes
Cardiovascular disease patient at Guilin Peoples Hospital, China	Homo sapiens	NCBITAXON	NCBITaxon:9606	male	PATO	PATO:0000384	56	year	UO	UO:0000036	170	centimeter	UO	UO:0000015	74	kilogram	UO	UO:0000009	Experimental design	Patient characteristics	subject ID 252	Stage 1 hypertension	Type 2 Diabetes
Cardiovascular disease patient at Guilin Peoples Hospital, China	Homo sapiens	NCBITAXON	NCBITaxon:9606	male	PATO	PATO:0000384	66	year	UO	UO:0000036	167	centimeter	UO	UO:0000015	61	kilogram	UO	UO:0000009	Experimental design	Patient characteristics	subject ID 253	Stage 1 hypertension	Type 2 Diabetes
Cardiovascular disease patient at Guilin Peoples Hospital, China	Homo sapiens	NCBITAXON	NCBITaxon:9606	female	PATO	PATO:0000383	64	year	UO	UO:0000036	150	centimeter	UO	UO:0000015	47	kilogram	UO	UO:0000009	Experimental design	Patient characteristics	subject ID 254	Prehypertension	Type 2 Diabetes
Cardiovascular disease patient at Guilin Peoples Hospital, China	Homo sapiens	NCBITAXON	NCBITaxon:9606	female	PATO	PATO:0000383	53	year	UO	UO:0000036	158	centimeter	UO	UO:0000015	59	kilogram	UO	UO:0000009	Experimental design	Patient characteristics	subject ID 256	Normal	Type 2 Diabetes
Cardiovascular disease patient at Guilin Peoples Hospital, China	Homo sapiens	NCBITAXON	NCBITaxon:9606	female	PATO	PATO:0000383	28	year	UO	UO:0000036	160	centimeter	UO	UO:0000015	58	kilogram	UO	UO:0000009	Experimental design	Patient characteristics	subject ID 257	Prehypertension	Type 2 Diabetes
Cardiovascular disease patient at Guilin Peoples Hospital, China	Homo sapiens	NCBITAXON	NCBITaxon:9606	female	PATO	PATO:0000383	84	year	UO	UO:0000036	152	centimeter	UO	UO:0000015	44	kilogram	UO	UO:0000009	Experimental design	Patient characteristics	subject ID 259	Prehypertension	Type 2 Diabetes
Cardiovascular disease patient at Guilin Peoples Hospital, China	Homo sapiens	NCBITAXON	NCBITaxon:9606	female	PATO	PATO:0000383	25	year	UO	UO:0000036	176	centimeter	UO	UO:0000015	55	kilogram	UO	UO:0000009	Experimental design	Patient characteristics	subject ID 403	Normal
Cardiovascular disease patient at Guilin Peoples Hospital, China	Homo sapiens	NCBITAXON	NCBITaxon:9606	female	PATO	PATO:0000383	23	year	UO	UO:0000036	155	centimeter	UO	UO:0000015	47	kilogram	UO	UO:0000009	Experimental design	Patient characteristics	subject ID 404	Normal
Cardiovascular disease patient at Guilin Peoples Hospital, China	Homo sapiens	NCBITAXON	NCBITaxon:9606	female	PATO	PATO:0000383	26	year	UO	UO:0000036	158	centimeter	UO	UO:0000015	44	kilogram	UO	UO:0000009	Experimental design	Patient characteristics	subject ID 405	Normal
Cardiovascular disease patient at Guilin Peoples Hospital, China	Homo sapiens	NCBITAXON	NCBITaxon:9606	female	PATO	PATO:0000383	26	year	UO	UO:0000036	171	centimeter	UO	UO:0000015	75	kilogram	UO	UO:0000009	Experimental design	Patient characteristics	subject ID 406	Normal
Cardiovascular disease patient at Guilin Peoples Hospital, China	Homo sapiens	NCBITAXON	NCBITaxon:9606	female	PATO	PATO:0000383	24	year	UO	UO:0000036	155	centimeter	UO	UO:0000015	38	kilogram	UO	UO:0000009	Experimental design	Patient characteristics	subject ID 407	Normal
Cardiovascular disease patient at Guilin Peoples Hospital, China	Homo sapiens	NCBITAXON	NCBITaxon:9606	female	PATO	PATO:0000383	25	year	UO	UO:0000036	158	centimeter	UO	UO:0000015	44	kilogram	UO	UO:0000009	Experimental design	Patient characteristics	subject ID 409	Normal
Cardiovascular disease patient at Guilin Peoples Hospital, China	Homo sapiens	NCBITAXON	NCBITaxon:9606	female	PATO	PATO:0000383	24	year	UO	UO:0000036	162	centimeter	UO	UO:0000015	55	kilogram	UO	UO:0000009	Experimental design	Patient characteristics	subject ID 410	Normal
Cardiovascular disease patient at Guilin Peoples Hospital, China	Homo sapiens	NCBITAXON	NCBITaxon:9606	female	PATO	PATO:0000383	24	year	UO	UO:0000036	163	centimeter	UO	UO:0000015	55	kilogram	UO	UO:0000009	Experimental design	Patient characteristics	subject ID 411	Normal
Cardiovascular disease patient at Guilin Peoples Hospital, China	Homo sapiens	NCBITAXON	NCBITaxon:9606	female	PATO	PATO:0000383	25	year	UO	UO:0000036	155	centimeter	UO	UO:0000015	50	kilogram	UO	UO:0000009	Experimental design	Patient characteristics	subject ID 412	Normal
Cardiovascular disease patient at Guilin Peoples Hospital, China	Homo sapiens	NCBITAXON	NCBITaxon:9606	male	PATO	PATO:0000384	25	year	UO	UO:0000036	169	centimeter	UO	UO:0000015	67	kilogram	UO	UO:0000009	Experimental design	Patient characteristics	subject ID 413	Normal
Cardiovascular disease patient at Guilin Peoples Hospital, China	Homo sapiens	NCBITAXON	NCBITaxon:9606	female	PATO	PATO:0000383	24	year	UO	UO:0000036	168	centimeter	UO	UO:0000015	55	kilogram	UO	UO:0000009	Experimental design	Patient characteristics	subject ID 414	Normal
Cardiovascular disease patient at Guilin Peoples Hospital, China	Homo sapiens	NCBITAXON	NCBITaxon:9606	male	PATO	PATO:0000384	24	year	UO	UO:0000036	180	centimeter	UO	UO:0000015	70	kilogram	UO	UO:0000009	Experimental design	Patient characteristics	subject ID 415	Normal
Cardiovascular disease patient at Guilin Peoples Hospital, China	Homo sapiens	NCBITAXON	NCBITaxon:9606	female	PATO	PATO:0000383	25	year	UO	UO:0000036	156	centimeter	UO	UO:0000015	47	kilogram	UO	UO:0000009	Experimental design	Patient characteristics	subject ID 416	Normal
Cardiovascular disease patient at Guilin Peoples Hospital, China	Homo sapiens	NCBITAXON	NCBITaxon:9606	male	PATO	PATO:0000384	25	year	UO	UO:0000036	176	centimeter	UO	UO:0000015	55	kilogram	UO	UO:0000009	Experimental design	Patient characteristics	subject ID 417	Prehypertension
Cardiovascular disease patient at Guilin Peoples Hospital, China	Homo sapiens	NCBITAXON	NCBITaxon:9606	male	PATO	PATO:0000384	25	year	UO	UO:0000036	173	centimeter	UO	UO:0000015	63	kilogram	UO	UO:0000009	Experimental design	Patient characteristics	subject ID 418	Normal
Cardiovascular disease patient at Guilin Peoples Hospital, China	Homo sapiens	NCBITAXON	NCBITaxon:9606	male	PATO	PATO:0000384	24	year	UO	UO:0000036	175	centimeter	UO	UO:0000015	58	kilogram	UO	UO:0000009	Experimental design	Patient characteristics	subject ID 419	Normal
