# Supplementary material for: A new, short-recorded photoplethysmogram dataset for blood pressure monitoring in China
Source: Sci Data. 2018 Feb 27;5:180020. doi: 10.1038/sdata.2018.20 (PMC5827692; doi:10.1038/sdata.2018.20)
Supplement: Supplementary file 1 [file sdata201820-isa1.zip › a_ppg_Elgendi.txt]

Sample Name	Protocol REF	Assay Name	Raw Data File	Comment[Data Repository]	Comment[Data Record Accession]	Comment[Data Record URI]	Factor Value[hypertension]	Factor Value[diabetes]	Factor Value[cerebral infarction]	Factor Value[cerebrovascular disease]
subject ID 2	Data acquisition	subject ID 2	PPG-BP Database.zip	figshare	doi:10.6084/m9.figshare.5459299.v2	http://doi.org/10.6084/m9.figshare.5459299.v2	Stage 2 hypertension
subject ID 3	Data acquisition	subject ID 3	PPG-BP Database.zip	figshare	doi:10.6084/m9.figshare.5459299.v2	http://doi.org/10.6084/m9.figshare.5459299.v2	Stage 2 hypertension
subject ID 6	Data acquisition	subject ID 6	PPG-BP Database.zip	figshare	doi:10.6084/m9.figshare.5459299.v2	http://doi.org/10.6084/m9.figshare.5459299.v2	Normal
subject ID 8	Data acquisition	subject ID 8	PPG-BP Database.zip	figshare	doi:10.6084/m9.figshare.5459299.v2	http://doi.org/10.6084/m9.figshare.5459299.v2	Prehypertension
subject ID 9	Data acquisition	subject ID 9	PPG-BP Database.zip	figshare	doi:10.6084/m9.figshare.5459299.v2	http://doi.org/10.6084/m9.figshare.5459299.v2	Prehypertension
subject ID 10	Data acquisition	subject ID 10	PPG-BP Database.zip	figshare	doi:10.6084/m9.figshare.5459299.v2	http://doi.org/10.6084/m9.figshare.5459299.v2	Prehypertension
subject ID 11	Data acquisition	subject ID 11	PPG-BP Database.zip	figshare	doi:10.6084/m9.figshare.5459299.v2	http://doi.org/10.6084/m9.figshare.5459299.v2	Prehypertension
subject ID 12	Data acquisition	subject ID 12	PPG-BP Database.zip	figshare	doi:10.6084/m9.figshare.5459299.v2	http://doi.org/10.6084/m9.figshare.5459299.v2	Normal
subject ID 13	Data acquisition	subject ID 13	PPG-BP Database.zip	figshare	doi:10.6084/m9.figshare.5459299.v2	http://doi.org/10.6084/m9.figshare.5459299.v2	Normal
subject ID 14	Data acquisition	subject ID 14	PPG-BP Database.zip	figshare	doi:10.6084/m9.figshare.5459299.v2	http://doi.org/10.6084/m9.figshare.5459299.v2	Normal
subject ID 15	Data acquisition	subject ID 15	PPG-BP Database.zip	figshare	doi:10.6084/m9.figshare.5459299.v2	http://doi.org/10.6084/m9.figshare.5459299.v2	Prehypertension
subject ID 16	Data acquisition	subject ID 16	PPG-BP Database.zip	figshare	doi:10.6084/m9.figshare.5459299.v2	http://doi.org/10.6084/m9.figshare.5459299.v2	Prehypertension
subject ID 17	Data acquisition	subject ID 17	PPG-BP Database.zip	figshare	doi:10.6084/m9.figshare.5459299.v2	http://doi.org/10.6084/m9.figshare.5459299.v2	Normal
subject ID 18	Data acquisition	subject ID 18	PPG-BP Database.zip	figshare	doi:10.6084/m9.figshare.5459299.v2	http://doi.org/10.6084/m9.figshare.5459299.v2	Normal
subject ID 19	Data acquisition	subject ID 19	PPG-BP Database.zip	figshare	doi:10.6084/m9.figshare.5459299.v2	http://doi.org/10.6084/m9.figshare.5459299.v2	Normal
subject ID 21	Data acquisition	subject ID 21	PPG-BP Database.zip	figshare	doi:10.6084/m9.figshare.5459299.v2	http://doi.org/10.6084/m9.figshare.5459299.v2	Stage 2 hypertension
subject ID 22	Data acquisition	subject ID 22	PPG-BP Database.zip	figshare	doi:10.6084/m9.figshare.5459299.v2	http://doi.org/10.6084/m9.figshare.5459299.v2	Prehypertension
subject ID 23	Data acquisition	subject ID 23	PPG-BP Database.zip	figshare	doi:10.6084/m9.figshare.5459299.v2	http://doi.org/10.6084/m9.figshare.5459299.v2	Normal
subject ID 24	Data acquisition	subject ID 24	PPG-BP Database.zip	figshare	doi:10.6084/m9.figshare.5459299.v2	http://doi.org/10.6084/m9.figshare.5459299.v2	Normal
subject ID 25	Data acquisition	subject ID 25	PPG-BP Database.zip	figshare	doi:10.6084/m9.figshare.5459299.v2	http://doi.org/10.6084/m9.figshare.5459299.v2	Stage 2 hypertension
subject ID 26	Data acquisition	subject ID 26	PPG-BP Database.zip	figshare	doi:10.6084/m9.figshare.5459299.v2	http://doi.org/10.6084/m9.figshare.5459299.v2	Prehypertension
subject ID 27	Data acquisition	subject ID 27	PPG-BP Database.zip	figshare	doi:10.6084/m9.figshare.5459299.v2	http://doi.org/10.6084/m9.figshare.5459299.v2	Normal
subject ID 29	Data acquisition	subject ID 29	PPG-BP Database.zip	figshare	doi:10.6084/m9.figshare.5459299.v2	http://doi.org/10.6084/m9.figshare.5459299.v2	Prehypertension
subject ID 30	Data acquisition	subject ID 30	PPG-BP Database.zip	figshare	doi:10.6084/m9.figshare.5459299.v2	http://doi.org/10.6084/m9.figshare.5459299.v2	Stage 2 hypertension
subject ID 31	Data acquisition	subject ID 31	PPG-BP Database.zip	figshare	doi:10.6084/m9.figshare.5459299.v2	http://doi.org/10.6084/m9.figshare.5459299.v2	Stage 2 hypertension	Diabetes
subject ID 32	Data acquisition	subject ID 32	PPG-BP Database.zip	figshare	doi:10.6084/m9.figshare.5459299.v2	http://doi.org/10.6084/m9.figshare.5459299.v2	Normal		cerebral infarction
subject ID 34	Data acquisition	subject ID 34	PPG-BP Database.zip	figshare	doi:10.6084/m9.figshare.5459299.v2	http://doi.org/10.6084/m9.figshare.5459299.v2	Prehypertension
subject ID 35	Data acquisition	subject ID 35	PPG-BP Database.zip	figshare	doi:10.6084/m9.figshare.5459299.v2	http://doi.org/10.6084/m9.figshare.5459299.v2	Stage 1 hypertension
subject ID 38	Data acquisition	subject ID 38	PPG-BP Database.zip	figshare	doi:10.6084/m9.figshare.5459299.v2	http://doi.org/10.6084/m9.figshare.5459299.v2	Stage 1 hypertension
subject ID 40	Data acquisition	subject ID 40	PPG-BP Database.zip	figshare	doi:10.6084/m9.figshare.5459299.v2	http://doi.org/10.6084/m9.figshare.5459299.v2	Normal
subject ID 41	Data acquisition	subject ID 41	PPG-BP Database.zip	figshare	doi:10.6084/m9.figshare.5459299.v2	http://doi.org/10.6084/m9.figshare.5459299.v2	Normal
subject ID 43	Data acquisition	subject ID 43	PPG-BP Database.zip	figshare	doi:10.6084/m9.figshare.5459299.v2	http://doi.org/10.6084/m9.figshare.5459299.v2	Stage 1 hypertension
subject ID 45	Data acquisition	subject ID 45	PPG-BP Database.zip	figshare	doi:10.6084/m9.figshare.5459299.v2	http://doi.org/10.6084/m9.figshare.5459299.v2	Stage 2 hypertension
subject ID 47	Data acquisition	subject ID 47	PPG-BP Database.zip	figshare	doi:10.6084/m9.figshare.5459299.v2	http://doi.org/10.6084/m9.figshare.5459299.v2	Prehypertension
subject ID 48	Data acquisition	subject ID 48	PPG-BP Database.zip	figshare	doi:10.6084/m9.figshare.5459299.v2	http://doi.org/10.6084/m9.figshare.5459299.v2	Stage 1 hypertension
subject ID 50	Data acquisition	subject ID 50	PPG-BP Database.zip	figshare	doi:10.6084/m9.figshare.5459299.v2	http://doi.org/10.6084/m9.figshare.5459299.v2	Stage 1 hypertension
subject ID 51	Data acquisition	subject ID 51	PPG-BP Database.zip	figshare	doi:10.6084/m9.figshare.5459299.v2	http://doi.org/10.6084/m9.figshare.5459299.v2	Stage 2 hypertension
subject ID 52	Data acquisition	subject ID 52	PPG-BP Database.zip	figshare	doi:10.6084/m9.figshare.5459299.v2	http://doi.org/10.6084/m9.figshare.5459299.v2	Normal
subject ID 53	Data acquisition	subject ID 53	PPG-BP Database.zip	figshare	doi:10.6084/m9.figshare.5459299.v2	http://doi.org/10.6084/m9.figshare.5459299.v2	Normal
subject ID 54	Data acquisition	subject ID 54	PPG-BP Database.zip	figshare	doi:10.6084/m9.figshare.5459299.v2	http://doi.org/10.6084/m9.figshare.5459299.v2	Prehypertension
subject ID 55	Data acquisition	subject ID 55	PPG-BP Database.zip	figshare	doi:10.6084/m9.figshare.5459299.v2	http://doi.org/10.6084/m9.figshare.5459299.v2	Prehypertension
subject ID 56	Data acquisition	subject ID 56	PPG-BP Database.zip	figshare	doi:10.6084/m9.figshare.5459299.v2	http://doi.org/10.6084/m9.figshare.5459299.v2	Normal
subject ID 57	Data acquisition	subject ID 57	PPG-BP Database.zip	figshare	doi:10.6084/m9.figshare.5459299.v2	http://doi.org/10.6084/m9.figshare.5459299.v2	Prehypertension
subject ID 58	Data acquisition	subject ID 58	PPG-BP Database.zip	figshare	doi:10.6084/m9.figshare.5459299.v2	http://doi.org/10.6084/m9.figshare.5459299.v2	Normal
subject ID 60	Data acquisition	subject ID 60	PPG-BP Database.zip	figshare	doi:10.6084/m9.figshare.5459299.v2	http://doi.org/10.6084/m9.figshare.5459299.v2	Normal
subject ID 61	Data acquisition	subject ID 61	PPG-BP Database.zip	figshare	doi:10.6084/m9.figshare.5459299.v2	http://doi.org/10.6084/m9.figshare.5459299.v2	Normal
subject ID 62	Data acquisition	subject ID 62	PPG-BP Database.zip	figshare	doi:10.6084/m9.figshare.5459299.v2	http://doi.org/10.6084/m9.figshare.5459299.v2	Normal
subject ID 63	Data acquisition	subject ID 63	PPG-BP Database.zip	figshare	doi:10.6084/m9.figshare.5459299.v2	http://doi.org/10.6084/m9.figshare.5459299.v2	Normal
subject ID 64	Data acquisition	subject ID 64	PPG-BP Database.zip	figshare	doi:10.6084/m9.figshare.5459299.v2	http://doi.org/10.6084/m9.figshare.5459299.v2	Prehypertension
subject ID 65	Data acquisition	subject ID 65	PPG-BP Database.zip	figshare	doi:10.6084/m9.figshare.5459299.v2	http://doi.org/10.6084/m9.figshare.5459299.v2	Normal
subject ID 66	Data acquisition	subject ID 66	PPG-BP Database.zip	figshare	doi:10.6084/m9.figshare.5459299.v2	http://doi.org/10.6084/m9.figshare.5459299.v2	Normal
subject ID 67	Data acquisition	subject ID 67	PPG-BP Database.zip	figshare	doi:10.6084/m9.figshare.5459299.v2	http://doi.org/10.6084/m9.figshare.5459299.v2	Normal
subject ID 83	Data acquisition	subject ID 83	PPG-BP Database.zip	figshare	doi:10.6084/m9.figshare.5459299.v2	http://doi.org/10.6084/m9.figshare.5459299.v2	Stage 2 hypertension
subject ID 84	Data acquisition	subject ID 84	PPG-BP Database.zip	figshare	doi:10.6084/m9.figshare.5459299.v2	http://doi.org/10.6084/m9.figshare.5459299.v2	Normal		cerebral infarction
subject ID 85	Data acquisition	subject ID 85	PPG-BP Database.zip	figshare	doi:10.6084/m9.figshare.5459299.v2	http://doi.org/10.6084/m9.figshare.5459299.v2	Stage 1 hypertension		cerebral infarction
subject ID 86	Data acquisition	subject ID 86	PPG-BP Database.zip	figshare	doi:10.6084/m9.figshare.5459299.v2	http://doi.org/10.6084/m9.figshare.5459299.v2	Stage 2 hypertension		cerebral infarction
subject ID 87	Data acquisition	subject ID 87	PPG-BP Database.zip	figshare	doi:10.6084/m9.figshare.5459299.v2	http://doi.org/10.6084/m9.figshare.5459299.v2	Stage 2 hypertension		cerebral infarction
subject ID 88	Data acquisition	subject ID 88	PPG-BP Database.zip	figshare	doi:10.6084/m9.figshare.5459299.v2	http://doi.org/10.6084/m9.figshare.5459299.v2	Prehypertension		cerebral infarction
subject ID 89	Data acquisition	subject ID 89	PPG-BP Database.zip	figshare	doi:10.6084/m9.figshare.5459299.v2	http://doi.org/10.6084/m9.figshare.5459299.v2	Normal			insufficiency of cerebral blood supply
subject ID 90	Data acquisition	subject ID 90	PPG-BP Database.zip	figshare	doi:10.6084/m9.figshare.5459299.v2	http://doi.org/10.6084/m9.figshare.5459299.v2	Prehypertension			insufficiency of cerebral blood supply
subject ID 91	Data acquisition	subject ID 91	PPG-BP Database.zip	figshare	doi:10.6084/m9.figshare.5459299.v2	http://doi.org/10.6084/m9.figshare.5459299.v2	Normal			cerebrovascular disease
subject ID 92	Data acquisition	subject ID 92	PPG-BP Database.zip	figshare	doi:10.6084/m9.figshare.5459299.v2	http://doi.org/10.6084/m9.figshare.5459299.v2	Prehypertension
subject ID 93	Data acquisition	subject ID 93	PPG-BP Database.zip	figshare	doi:10.6084/m9.figshare.5459299.v2	http://doi.org/10.6084/m9.figshare.5459299.v2	Stage 2 hypertension			cerebrovascular disease
subject ID 95	Data acquisition	subject ID 95	PPG-BP Database.zip	figshare	doi:10.6084/m9.figshare.5459299.v2	http://doi.org/10.6084/m9.figshare.5459299.v2	Stage 1 hypertension			insufficiency of cerebral blood supply
subject ID 96	Data acquisition	subject ID 96	PPG-BP Database.zip	figshare	doi:10.6084/m9.figshare.5459299.v2	http://doi.org/10.6084/m9.figshare.5459299.v2	Prehypertension
subject ID 97	Data acquisition	subject ID 97	PPG-BP Database.zip	figshare	doi:10.6084/m9.figshare.5459299.v2	http://doi.org/10.6084/m9.figshare.5459299.v2	Stage 1 hypertension		cerebral infarction
subject ID 98	Data acquisition	subject ID 98	PPG-BP Database.zip	figshare	doi:10.6084/m9.figshare.5459299.v2	http://doi.org/10.6084/m9.figshare.5459299.v2	Normal			insufficiency of cerebral blood supply
subject ID 99	Data acquisition	subject ID 99	PPG-BP Database.zip	figshare	doi:10.6084/m9.figshare.5459299.v2	http://doi.org/10.6084/m9.figshare.5459299.v2	Prehypertension		cerebral infarction
subject ID 100	Data acquisition	subject ID 100	PPG-BP Database.zip	figshare	doi:10.6084/m9.figshare.5459299.v2	http://doi.org/10.6084/m9.figshare.5459299.v2	Stage 1 hypertension		cerebral infarction
subject ID 103	Data acquisition	subject ID 103	PPG-BP Database.zip	figshare	doi:10.6084/m9.figshare.5459299.v2	http://doi.org/10.6084/m9.figshare.5459299.v2	Prehypertension		cerebral infarction
subject ID 104	Data acquisition	subject ID 104	PPG-BP Database.zip	figshare	doi:10.6084/m9.figshare.5459299.v2	http://doi.org/10.6084/m9.figshare.5459299.v2	Prehypertension		cerebral infarction
subject ID 105	Data acquisition	subject ID 105	PPG-BP Database.zip	figshare	doi:10.6084/m9.figshare.5459299.v2	http://doi.org/10.6084/m9.figshare.5459299.v2	Prehypertension			cerebrovascular disease
subject ID 106	Data acquisition	subject ID 106	PPG-BP Database.zip	figshare	doi:10.6084/m9.figshare.5459299.v2	http://doi.org/10.6084/m9.figshare.5459299.v2	Prehypertension		cerebral infarction
subject ID 107	Data acquisition	subject ID 107	PPG-BP Database.zip	figshare	doi:10.6084/m9.figshare.5459299.v2	http://doi.org/10.6084/m9.figshare.5459299.v2	Normal			insufficiency of cerebral blood supply
subject ID 108	Data acquisition	subject ID 108	PPG-BP Database.zip	figshare	doi:10.6084/m9.figshare.5459299.v2	http://doi.org/10.6084/m9.figshare.5459299.v2	Prehypertension
subject ID 110	Data acquisition	subject ID 110	PPG-BP Database.zip	figshare	doi:10.6084/m9.figshare.5459299.v2	http://doi.org/10.6084/m9.figshare.5459299.v2	Prehypertension			cerebrovascular disease
subject ID 111	Data acquisition	subject ID 111	PPG-BP Database.zip	figshare	doi:10.6084/m9.figshare.5459299.v2	http://doi.org/10.6084/m9.figshare.5459299.v2	Stage 2 hypertension			cerebrovascular disease
subject ID 112	Data acquisition	subject ID 112	PPG-BP Database.zip	figshare	doi:10.6084/m9.figshare.5459299.v2	http://doi.org/10.6084/m9.figshare.5459299.v2	Stage 2 hypertension
subject ID 113	Data acquisition	subject ID 113	PPG-BP Database.zip	figshare	doi:10.6084/m9.figshare.5459299.v2	http://doi.org/10.6084/m9.figshare.5459299.v2	Prehypertension
subject ID 114	Data acquisition	subject ID 114	PPG-BP Database.zip	figshare	doi:10.6084/m9.figshare.5459299.v2	http://doi.org/10.6084/m9.figshare.5459299.v2	Prehypertension
subject ID 115	Data acquisition	subject ID 115	PPG-BP Database.zip	figshare	doi:10.6084/m9.figshare.5459299.v2	http://doi.org/10.6084/m9.figshare.5459299.v2	Normal
subject ID 116	Data acquisition	subject ID 116	PPG-BP Database.zip	figshare	doi:10.6084/m9.figshare.5459299.v2	http://doi.org/10.6084/m9.figshare.5459299.v2	Normal
subject ID 119	Data acquisition	subject ID 119	PPG-BP Database.zip	figshare	doi:10.6084/m9.figshare.5459299.v2	http://doi.org/10.6084/m9.figshare.5459299.v2	Normal
subject ID 120	Data acquisition	subject ID 120	PPG-BP Database.zip	figshare	doi:10.6084/m9.figshare.5459299.v2	http://doi.org/10.6084/m9.figshare.5459299.v2	Stage 1 hypertension
subject ID 122	Data acquisition	subject ID 122	PPG-BP Database.zip	figshare	doi:10.6084/m9.figshare.5459299.v2	http://doi.org/10.6084/m9.figshare.5459299.v2	Prehypertension
subject ID 123	Data acquisition	subject ID 123	PPG-BP Database.zip	figshare	doi:10.6084/m9.figshare.5459299.v2	http://doi.org/10.6084/m9.figshare.5459299.v2	Prehypertension
subject ID 124	Data acquisition	subject ID 124	PPG-BP Database.zip	figshare	doi:10.6084/m9.figshare.5459299.v2	http://doi.org/10.6084/m9.figshare.5459299.v2	Normal
subject ID 125	Data acquisition	subject ID 125	PPG-BP Database.zip	figshare	doi:10.6084/m9.figshare.5459299.v2	http://doi.org/10.6084/m9.figshare.5459299.v2	Stage 2 hypertension
subject ID 126	Data acquisition	subject ID 126	PPG-BP Database.zip	figshare	doi:10.6084/m9.figshare.5459299.v2	http://doi.org/10.6084/m9.figshare.5459299.v2	Normal
subject ID 127	Data acquisition	subject ID 127	PPG-BP Database.zip	figshare	doi:10.6084/m9.figshare.5459299.v2	http://doi.org/10.6084/m9.figshare.5459299.v2	Normal
subject ID 128	Data acquisition	subject ID 128	PPG-BP Database.zip	figshare	doi:10.6084/m9.figshare.5459299.v2	http://doi.org/10.6084/m9.figshare.5459299.v2	Prehypertension
subject ID 130	Data acquisition	subject ID 130	PPG-BP Database.zip	figshare	doi:10.6084/m9.figshare.5459299.v2	http://doi.org/10.6084/m9.figshare.5459299.v2	Prehypertension
subject ID 131	Data acquisition	subject ID 131	PPG-BP Database.zip	figshare	doi:10.6084/m9.figshare.5459299.v2	http://doi.org/10.6084/m9.figshare.5459299.v2	Normal
subject ID 134	Data acquisition	subject ID 134	PPG-BP Database.zip	figshare	doi:10.6084/m9.figshare.5459299.v2	http://doi.org/10.6084/m9.figshare.5459299.v2	Prehypertension		cerebral infarction
subject ID 135	Data acquisition	subject ID 135	PPG-BP Database.zip	figshare	doi:10.6084/m9.figshare.5459299.v2	http://doi.org/10.6084/m9.figshare.5459299.v2	Stage 2 hypertension		cerebral infarction
subject ID 136	Data acquisition	subject ID 136	PPG-BP Database.zip	figshare	doi:10.6084/m9.figshare.5459299.v2	http://doi.org/10.6084/m9.figshare.5459299.v2	Prehypertension		cerebral infarction
subject ID 137	Data acquisition	subject ID 137	PPG-BP Database.zip	figshare	doi:10.6084/m9.figshare.5459299.v2	http://doi.org/10.6084/m9.figshare.5459299.v2	Prehypertension			insufficiency of cerebral blood supply
subject ID 138	Data acquisition	subject ID 138	PPG-BP Database.zip	figshare	doi:10.6084/m9.figshare.5459299.v2	http://doi.org/10.6084/m9.figshare.5459299.v2	Stage 1 hypertension			cerebrovascular disease
subject ID 139	Data acquisition	subject ID 139	PPG-BP Database.zip	figshare	doi:10.6084/m9.figshare.5459299.v2	http://doi.org/10.6084/m9.figshare.5459299.v2	Stage 1 hypertension		cerebral infarction
subject ID 140	Data acquisition	subject ID 140	PPG-BP Database.zip	figshare	doi:10.6084/m9.figshare.5459299.v2	http://doi.org/10.6084/m9.figshare.5459299.v2	Stage 1 hypertension		cerebral infarction
subject ID 141	Data acquisition	subject ID 141	PPG-BP Database.zip	figshare	doi:10.6084/m9.figshare.5459299.v2	http://doi.org/10.6084/m9.figshare.5459299.v2	Prehypertension			insufficiency of cerebral blood supply
subject ID 142	Data acquisition	subject ID 142	PPG-BP Database.zip	figshare	doi:10.6084/m9.figshare.5459299.v2	http://doi.org/10.6084/m9.figshare.5459299.v2	Prehypertension
subject ID 144	Data acquisition	subject ID 144	PPG-BP Database.zip	figshare	doi:10.6084/m9.figshare.5459299.v2	http://doi.org/10.6084/m9.figshare.5459299.v2	Prehypertension			insufficiency of cerebral blood supply
subject ID 145	Data acquisition	subject ID 145	PPG-BP Database.zip	figshare	doi:10.6084/m9.figshare.5459299.v2	http://doi.org/10.6084/m9.figshare.5459299.v2	Normal			insufficiency of cerebral blood supply
subject ID 146	Data acquisition	subject ID 146	PPG-BP Database.zip	figshare	doi:10.6084/m9.figshare.5459299.v2	http://doi.org/10.6084/m9.figshare.5459299.v2	Prehypertension			cerebrovascular disease
subject ID 148	Data acquisition	subject ID 148	PPG-BP Database.zip	figshare	doi:10.6084/m9.figshare.5459299.v2	http://doi.org/10.6084/m9.figshare.5459299.v2	Normal		cerebral infarction
subject ID 149	Data acquisition	subject ID 149	PPG-BP Database.zip	figshare	doi:10.6084/m9.figshare.5459299.v2	http://doi.org/10.6084/m9.figshare.5459299.v2	Normal		cerebral infarction
subject ID 150	Data acquisition	subject ID 150	PPG-BP Database.zip	figshare	doi:10.6084/m9.figshare.5459299.v2	http://doi.org/10.6084/m9.figshare.5459299.v2	Prehypertension			insufficiency of cerebral blood supply
subject ID 151	Data acquisition	subject ID 151	PPG-BP Database.zip	figshare	doi:10.6084/m9.figshare.5459299.v2	http://doi.org/10.6084/m9.figshare.5459299.v2	Prehypertension
subject ID 152	Data acquisition	subject ID 152	PPG-BP Database.zip	figshare	doi:10.6084/m9.figshare.5459299.v2	http://doi.org/10.6084/m9.figshare.5459299.v2	Normal			insufficiency of cerebral blood supply
subject ID 153	Data acquisition	subject ID 153	PPG-BP Database.zip	figshare	doi:10.6084/m9.figshare.5459299.v2	http://doi.org/10.6084/m9.figshare.5459299.v2	Prehypertension			insufficiency of cerebral blood supply
subject ID 154	Data acquisition	subject ID 154	PPG-BP Database.zip	figshare	doi:10.6084/m9.figshare.5459299.v2	http://doi.org/10.6084/m9.figshare.5459299.v2	Stage 1 hypertension			cerebrovascular disease
subject ID 155	Data acquisition	subject ID 155	PPG-BP Database.zip	figshare	doi:10.6084/m9.figshare.5459299.v2	http://doi.org/10.6084/m9.figshare.5459299.v2	Stage 2 hypertension		cerebral infarction
subject ID 156	Data acquisition	subject ID 156	PPG-BP Database.zip	figshare	doi:10.6084/m9.figshare.5459299.v2	http://doi.org/10.6084/m9.figshare.5459299.v2	Prehypertension			insufficiency of cerebral blood supply
subject ID 157	Data acquisition	subject ID 157	PPG-BP Database.zip	figshare	doi:10.6084/m9.figshare.5459299.v2	http://doi.org/10.6084/m9.figshare.5459299.v2	Stage 1 hypertension
subject ID 158	Data acquisition	subject ID 158	PPG-BP Database.zip	figshare	doi:10.6084/m9.figshare.5459299.v2	http://doi.org/10.6084/m9.figshare.5459299.v2	Normal			insufficiency of cerebral blood supply
subject ID 160	Data acquisition	subject ID 160	PPG-BP Database.zip	figshare	doi:10.6084/m9.figshare.5459299.v2	http://doi.org/10.6084/m9.figshare.5459299.v2	Prehypertension			cerebrovascular disease
subject ID 161	Data acquisition	subject ID 161	PPG-BP Database.zip	figshare	doi:10.6084/m9.figshare.5459299.v2	http://doi.org/10.6084/m9.figshare.5459299.v2	Normal			insufficiency of cerebral blood supply
subject ID 162	Data acquisition	subject ID 162	PPG-BP Database.zip	figshare	doi:10.6084/m9.figshare.5459299.v2	http://doi.org/10.6084/m9.figshare.5459299.v2	Stage 1 hypertension			cerebrovascular disease
subject ID 163	Data acquisition	subject ID 163	PPG-BP Database.zip	figshare	doi:10.6084/m9.figshare.5459299.v2	http://doi.org/10.6084/m9.figshare.5459299.v2	Normal
subject ID 164	Data acquisition	subject ID 164	PPG-BP Database.zip	figshare	doi:10.6084/m9.figshare.5459299.v2	http://doi.org/10.6084/m9.figshare.5459299.v2	Normal
subject ID 165	Data acquisition	subject ID 165	PPG-BP Database.zip	figshare	doi:10.6084/m9.figshare.5459299.v2	http://doi.org/10.6084/m9.figshare.5459299.v2	Normal
subject ID 166	Data acquisition	subject ID 166	PPG-BP Database.zip	figshare	doi:10.6084/m9.figshare.5459299.v2	http://doi.org/10.6084/m9.figshare.5459299.v2	Prehypertension
subject ID 167	Data acquisition	subject ID 167	PPG-BP Database.zip	figshare	doi:10.6084/m9.figshare.5459299.v2	http://doi.org/10.6084/m9.figshare.5459299.v2	Normal
subject ID 169	Data acquisition	subject ID 169	PPG-BP Database.zip	figshare	doi:10.6084/m9.figshare.5459299.v2	http://doi.org/10.6084/m9.figshare.5459299.v2	Stage 1 hypertension
subject ID 170	Data acquisition	subject ID 170	PPG-BP Database.zip	figshare	doi:10.6084/m9.figshare.5459299.v2	http://doi.org/10.6084/m9.figshare.5459299.v2	Prehypertension
subject ID 171	Data acquisition	subject ID 171	PPG-BP Database.zip	figshare	doi:10.6084/m9.figshare.5459299.v2	http://doi.org/10.6084/m9.figshare.5459299.v2	Stage 1 hypertension
subject ID 172	Data acquisition	subject ID 172	PPG-BP Database.zip	figshare	doi:10.6084/m9.figshare.5459299.v2	http://doi.org/10.6084/m9.figshare.5459299.v2	Normal
subject ID 173	Data acquisition	subject ID 173	PPG-BP Database.zip	figshare	doi:10.6084/m9.figshare.5459299.v2	http://doi.org/10.6084/m9.figshare.5459299.v2	Normal
subject ID 174	Data acquisition	subject ID 174	PPG-BP Database.zip	figshare	doi:10.6084/m9.figshare.5459299.v2	http://doi.org/10.6084/m9.figshare.5459299.v2	Prehypertension
subject ID 175	Data acquisition	subject ID 175	PPG-BP Database.zip	figshare	doi:10.6084/m9.figshare.5459299.v2	http://doi.org/10.6084/m9.figshare.5459299.v2	Prehypertension
subject ID 176	Data acquisition	subject ID 176	PPG-BP Database.zip	figshare	doi:10.6084/m9.figshare.5459299.v2	http://doi.org/10.6084/m9.figshare.5459299.v2	Normal
subject ID 178	Data acquisition	subject ID 178	PPG-BP Database.zip	figshare	doi:10.6084/m9.figshare.5459299.v2	http://doi.org/10.6084/m9.figshare.5459299.v2	Stage 1 hypertension
subject ID 179	Data acquisition	subject ID 179	PPG-BP Database.zip	figshare	doi:10.6084/m9.figshare.5459299.v2	http://doi.org/10.6084/m9.figshare.5459299.v2	Normal
subject ID 180	Data acquisition	subject ID 180	PPG-BP Database.zip	figshare	doi:10.6084/m9.figshare.5459299.v2	http://doi.org/10.6084/m9.figshare.5459299.v2	Prehypertension
subject ID 182	Data acquisition	subject ID 182	PPG-BP Database.zip	figshare	doi:10.6084/m9.figshare.5459299.v2	http://doi.org/10.6084/m9.figshare.5459299.v2	Normal
subject ID 183	Data acquisition	subject ID 183	PPG-BP Database.zip	figshare	doi:10.6084/m9.figshare.5459299.v2	http://doi.org/10.6084/m9.figshare.5459299.v2	Prehypertension
subject ID 184	Data acquisition	subject ID 184	PPG-BP Database.zip	figshare	doi:10.6084/m9.figshare.5459299.v2	http://doi.org/10.6084/m9.figshare.5459299.v2	Prehypertension
subject ID 185	Data acquisition	subject ID 185	PPG-BP Database.zip	figshare	doi:10.6084/m9.figshare.5459299.v2	http://doi.org/10.6084/m9.figshare.5459299.v2	Normal
subject ID 186	Data acquisition	subject ID 186	PPG-BP Database.zip	figshare	doi:10.6084/m9.figshare.5459299.v2	http://doi.org/10.6084/m9.figshare.5459299.v2	Prehypertension
subject ID 188	Data acquisition	subject ID 188	PPG-BP Database.zip	figshare	doi:10.6084/m9.figshare.5459299.v2	http://doi.org/10.6084/m9.figshare.5459299.v2	Prehypertension
subject ID 189	Data acquisition	subject ID 189	PPG-BP Database.zip	figshare	doi:10.6084/m9.figshare.5459299.v2	http://doi.org/10.6084/m9.figshare.5459299.v2	Prehypertension
subject ID 190	Data acquisition	subject ID 190	PPG-BP Database.zip	figshare	doi:10.6084/m9.figshare.5459299.v2	http://doi.org/10.6084/m9.figshare.5459299.v2	Normal
subject ID 191	Data acquisition	subject ID 191	PPG-BP Database.zip	figshare	doi:10.6084/m9.figshare.5459299.v2	http://doi.org/10.6084/m9.figshare.5459299.v2	Normal
subject ID 192	Data acquisition	subject ID 192	PPG-BP Database.zip	figshare	doi:10.6084/m9.figshare.5459299.v2	http://doi.org/10.6084/m9.figshare.5459299.v2	Prehypertension
subject ID 193	Data acquisition	subject ID 193	PPG-BP Database.zip	figshare	doi:10.6084/m9.figshare.5459299.v2	http://doi.org/10.6084/m9.figshare.5459299.v2	Prehypertension
subject ID 195	Data acquisition	subject ID 195	PPG-BP Database.zip	figshare	doi:10.6084/m9.figshare.5459299.v2	http://doi.org/10.6084/m9.figshare.5459299.v2	Prehypertension
subject ID 196	Data acquisition	subject ID 196	PPG-BP Database.zip	figshare	doi:10.6084/m9.figshare.5459299.v2	http://doi.org/10.6084/m9.figshare.5459299.v2	Prehypertension
subject ID 197	Data acquisition	subject ID 197	PPG-BP Database.zip	figshare	doi:10.6084/m9.figshare.5459299.v2	http://doi.org/10.6084/m9.figshare.5459299.v2	Stage 2 hypertension
subject ID 198	Data acquisition	subject ID 198	PPG-BP Database.zip	figshare	doi:10.6084/m9.figshare.5459299.v2	http://doi.org/10.6084/m9.figshare.5459299.v2	Stage 1 hypertension
subject ID 199	Data acquisition	subject ID 199	PPG-BP Database.zip	figshare	doi:10.6084/m9.figshare.5459299.v2	http://doi.org/10.6084/m9.figshare.5459299.v2	Prehypertension
subject ID 200	Data acquisition	subject ID 200	PPG-BP Database.zip	figshare	doi:10.6084/m9.figshare.5459299.v2	http://doi.org/10.6084/m9.figshare.5459299.v2	Normal
subject ID 201	Data acquisition	subject ID 201	PPG-BP Database.zip	figshare	doi:10.6084/m9.figshare.5459299.v2	http://doi.org/10.6084/m9.figshare.5459299.v2	Stage 1 hypertension
subject ID 203	Data acquisition	subject ID 203	PPG-BP Database.zip	figshare	doi:10.6084/m9.figshare.5459299.v2	http://doi.org/10.6084/m9.figshare.5459299.v2	Prehypertension
subject ID 205	Data acquisition	subject ID 205	PPG-BP Database.zip	figshare	doi:10.6084/m9.figshare.5459299.v2	http://doi.org/10.6084/m9.figshare.5459299.v2	Stage 1 hypertension
subject ID 206	Data acquisition	subject ID 206	PPG-BP Database.zip	figshare	doi:10.6084/m9.figshare.5459299.v2	http://doi.org/10.6084/m9.figshare.5459299.v2	Prehypertension
subject ID 207	Data acquisition	subject ID 207	PPG-BP Database.zip	figshare	doi:10.6084/m9.figshare.5459299.v2	http://doi.org/10.6084/m9.figshare.5459299.v2	Stage 1 hypertension
subject ID 208	Data acquisition	subject ID 208	PPG-BP Database.zip	figshare	doi:10.6084/m9.figshare.5459299.v2	http://doi.org/10.6084/m9.figshare.5459299.v2	Stage 1 hypertension
subject ID 209	Data acquisition	subject ID 209	PPG-BP Database.zip	figshare	doi:10.6084/m9.figshare.5459299.v2	http://doi.org/10.6084/m9.figshare.5459299.v2	Prehypertension
subject ID 210	Data acquisition	subject ID 210	PPG-BP Database.zip	figshare	doi:10.6084/m9.figshare.5459299.v2	http://doi.org/10.6084/m9.figshare.5459299.v2	Stage 1 hypertension
subject ID 211	Data acquisition	subject ID 211	PPG-BP Database.zip	figshare	doi:10.6084/m9.figshare.5459299.v2	http://doi.org/10.6084/m9.figshare.5459299.v2	Normal
subject ID 212	Data acquisition	subject ID 212	PPG-BP Database.zip	figshare	doi:10.6084/m9.figshare.5459299.v2	http://doi.org/10.6084/m9.figshare.5459299.v2	Stage 1 hypertension
subject ID 213	Data acquisition	subject ID 213	PPG-BP Database.zip	figshare	doi:10.6084/m9.figshare.5459299.v2	http://doi.org/10.6084/m9.figshare.5459299.v2	Stage 1 hypertension
subject ID 214	Data acquisition	subject ID 214	PPG-BP Database.zip	figshare	doi:10.6084/m9.figshare.5459299.v2	http://doi.org/10.6084/m9.figshare.5459299.v2	Prehypertension
subject ID 215	Data acquisition	subject ID 215	PPG-BP Database.zip	figshare	doi:10.6084/m9.figshare.5459299.v2	http://doi.org/10.6084/m9.figshare.5459299.v2	Prehypertension
subject ID 216	Data acquisition	subject ID 216	PPG-BP Database.zip	figshare	doi:10.6084/m9.figshare.5459299.v2	http://doi.org/10.6084/m9.figshare.5459299.v2	Stage 1 hypertension
subject ID 217	Data acquisition	subject ID 217	PPG-BP Database.zip	figshare	doi:10.6084/m9.figshare.5459299.v2	http://doi.org/10.6084/m9.figshare.5459299.v2	Prehypertension	Type 2 Diabetes
subject ID 218	Data acquisition	subject ID 218	PPG-BP Database.zip	figshare	doi:10.6084/m9.figshare.5459299.v2	http://doi.org/10.6084/m9.figshare.5459299.v2	Stage 1 hypertension	Type 2 Diabetes
subject ID 219	Data acquisition	subject ID 219	PPG-BP Database.zip	figshare	doi:10.6084/m9.figshare.5459299.v2	http://doi.org/10.6084/m9.figshare.5459299.v2	Stage 1 hypertension	Type 2 Diabetes
subject ID 220	Data acquisition	subject ID 220	PPG-BP Database.zip	figshare	doi:10.6084/m9.figshare.5459299.v2	http://doi.org/10.6084/m9.figshare.5459299.v2	Stage 2 hypertension	Type 2 Diabetes
subject ID 221	Data acquisition	subject ID 221	PPG-BP Database.zip	figshare	doi:10.6084/m9.figshare.5459299.v2	http://doi.org/10.6084/m9.figshare.5459299.v2	Prehypertension	Type 2 Diabetes
subject ID 222	Data acquisition	subject ID 222	PPG-BP Database.zip	figshare	doi:10.6084/m9.figshare.5459299.v2	http://doi.org/10.6084/m9.figshare.5459299.v2	Normal	Type 2 Diabetes
subject ID 223	Data acquisition	subject ID 223	PPG-BP Database.zip	figshare	doi:10.6084/m9.figshare.5459299.v2	http://doi.org/10.6084/m9.figshare.5459299.v2	Prehypertension	Type 2 Diabetes
subject ID 224	Data acquisition	subject ID 224	PPG-BP Database.zip	figshare	doi:10.6084/m9.figshare.5459299.v2	http://doi.org/10.6084/m9.figshare.5459299.v2	Normal	Type 2 Diabetes
subject ID 226	Data acquisition	subject ID 226	PPG-BP Database.zip	figshare	doi:10.6084/m9.figshare.5459299.v2	http://doi.org/10.6084/m9.figshare.5459299.v2	Prehypertension	Type 2 Diabetes
subject ID 227	Data acquisition	subject ID 227	PPG-BP Database.zip	figshare	doi:10.6084/m9.figshare.5459299.v2	http://doi.org/10.6084/m9.figshare.5459299.v2	Prehypertension	Type 2 Diabetes
subject ID 228	Data acquisition	subject ID 228	PPG-BP Database.zip	figshare	doi:10.6084/m9.figshare.5459299.v2	http://doi.org/10.6084/m9.figshare.5459299.v2	Stage 2 hypertension	Type 2 Diabetes
subject ID 229	Data acquisition	subject ID 229	PPG-BP Database.zip	figshare	doi:10.6084/m9.figshare.5459299.v2	http://doi.org/10.6084/m9.figshare.5459299.v2	Normal	Type 2 Diabetes
subject ID 230	Data acquisition	subject ID 230	PPG-BP Database.zip	figshare	doi:10.6084/m9.figshare.5459299.v2	http://doi.org/10.6084/m9.figshare.5459299.v2	Normal	Type 2 Diabetes
subject ID 231	Data acquisition	subject ID 231	PPG-BP Database.zip	figshare	doi:10.6084/m9.figshare.5459299.v2	http://doi.org/10.6084/m9.figshare.5459299.v2	Prehypertension	Type 2 Diabetes
subject ID 232	Data acquisition	subject ID 232	PPG-BP Database.zip	figshare	doi:10.6084/m9.figshare.5459299.v2	http://doi.org/10.6084/m9.figshare.5459299.v2	Prehypertension	Type 2 Diabetes
subject ID 233	Data acquisition	subject ID 233	PPG-BP Database.zip	figshare	doi:10.6084/m9.figshare.5459299.v2	http://doi.org/10.6084/m9.figshare.5459299.v2	Stage 1 hypertension	Type 2 Diabetes
subject ID 234	Data acquisition	subject ID 234	PPG-BP Database.zip	figshare	doi:10.6084/m9.figshare.5459299.v2	http://doi.org/10.6084/m9.figshare.5459299.v2	Prehypertension	Type 2 Diabetes
subject ID 235	Data acquisition	subject ID 235	PPG-BP Database.zip	figshare	doi:10.6084/m9.figshare.5459299.v2	http://doi.org/10.6084/m9.figshare.5459299.v2	Normal	Type 2 Diabetes
subject ID 237	Data acquisition	subject ID 237	PPG-BP Database.zip	figshare	doi:10.6084/m9.figshare.5459299.v2	http://doi.org/10.6084/m9.figshare.5459299.v2	Prehypertension	Type 2 Diabetes
subject ID 239	Data acquisition	subject ID 239	PPG-BP Database.zip	figshare	doi:10.6084/m9.figshare.5459299.v2	http://doi.org/10.6084/m9.figshare.5459299.v2	Prehypertension	Type 2 Diabetes
subject ID 240	Data acquisition	subject ID 240	PPG-BP Database.zip	figshare	doi:10.6084/m9.figshare.5459299.v2	http://doi.org/10.6084/m9.figshare.5459299.v2	Stage 1 hypertension	Type 2 Diabetes
subject ID 241	Data acquisition	subject ID 241	PPG-BP Database.zip	figshare	doi:10.6084/m9.figshare.5459299.v2	http://doi.org/10.6084/m9.figshare.5459299.v2	Prehypertension	Type 2 Diabetes
subject ID 242	Data acquisition	subject ID 242	PPG-BP Database.zip	figshare	doi:10.6084/m9.figshare.5459299.v2	http://doi.org/10.6084/m9.figshare.5459299.v2	Prehypertension	Type 2 Diabetes
subject ID 243	Data acquisition	subject ID 243	PPG-BP Database.zip	figshare	doi:10.6084/m9.figshare.5459299.v2	http://doi.org/10.6084/m9.figshare.5459299.v2	Prehypertension	Type 2 Diabetes
subject ID 244	Data acquisition	subject ID 244	PPG-BP Database.zip	figshare	doi:10.6084/m9.figshare.5459299.v2	http://doi.org/10.6084/m9.figshare.5459299.v2	Prehypertension	Type 2 Diabetes
subject ID 245	Data acquisition	subject ID 245	PPG-BP Database.zip	figshare	doi:10.6084/m9.figshare.5459299.v2	http://doi.org/10.6084/m9.figshare.5459299.v2	Prehypertension	Type 2 Diabetes
subject ID 246	Data acquisition	subject ID 246	PPG-BP Database.zip	figshare	doi:10.6084/m9.figshare.5459299.v2	http://doi.org/10.6084/m9.figshare.5459299.v2	Normal	Type 2 Diabetes
subject ID 247	Data acquisition	subject ID 247	PPG-BP Database.zip	figshare	doi:10.6084/m9.figshare.5459299.v2	http://doi.org/10.6084/m9.figshare.5459299.v2	Normal	Type 2 Diabetes
subject ID 248	Data acquisition	subject ID 248	PPG-BP Database.zip	figshare	doi:10.6084/m9.figshare.5459299.v2	http://doi.org/10.6084/m9.figshare.5459299.v2	Normal	Type 2 Diabetes
subject ID 250	Data acquisition	subject ID 250	PPG-BP Database.zip	figshare	doi:10.6084/m9.figshare.5459299.v2	http://doi.org/10.6084/m9.figshare.5459299.v2	Prehypertension	Type 2 Diabetes
subject ID 251	Data acquisition	subject ID 251	PPG-BP Database.zip	figshare	doi:10.6084/m9.figshare.5459299.v2	http://doi.org/10.6084/m9.figshare.5459299.v2	Prehypertension	Type 2 Diabetes
subject ID 252	Data acquisition	subject ID 252	PPG-BP Database.zip	figshare	doi:10.6084/m9.figshare.5459299.v2	http://doi.org/10.6084/m9.figshare.5459299.v2	Stage 1 hypertension	Type 2 Diabetes
subject ID 253	Data acquisition	subject ID 253	PPG-BP Database.zip	figshare	doi:10.6084/m9.figshare.5459299.v2	http://doi.org/10.6084/m9.figshare.5459299.v2	Stage 1 hypertension	Type 2 Diabetes
subject ID 254	Data acquisition	subject ID 254	PPG-BP Database.zip	figshare	doi:10.6084/m9.figshare.5459299.v2	http://doi.org/10.6084/m9.figshare.5459299.v2	Prehypertension	Type 2 Diabetes
subject ID 256	Data acquisition	subject ID 256	PPG-BP Database.zip	figshare	doi:10.6084/m9.figshare.5459299.v2	http://doi.org/10.6084/m9.figshare.5459299.v2	Normal	Type 2 Diabetes
subject ID 257	Data acquisition	subject ID 257	PPG-BP Database.zip	figshare	doi:10.6084/m9.figshare.5459299.v2	http://doi.org/10.6084/m9.figshare.5459299.v2	Prehypertension	Type 2 Diabetes
subject ID 259	Data acquisition	subject ID 259	PPG-BP Database.zip	figshare	doi:10.6084/m9.figshare.5459299.v2	http://doi.org/10.6084/m9.figshare.5459299.v2	Prehypertension	Type 2 Diabetes
subject ID 403	Data acquisition	subject ID 403	PPG-BP Database.zip	figshare	doi:10.6084/m9.figshare.5459299.v2	http://doi.org/10.6084/m9.figshare.5459299.v2	Normal
subject ID 404	Data acquisition	subject ID 404	PPG-BP Database.zip	figshare	doi:10.6084/m9.figshare.5459299.v2	http://doi.org/10.6084/m9.figshare.5459299.v2	Normal
subject ID 405	Data acquisition	subject ID 405	PPG-BP Database.zip	figshare	doi:10.6084/m9.figshare.5459299.v2	http://doi.org/10.6084/m9.figshare.5459299.v2	Normal
subject ID 406	Data acquisition	subject ID 406	PPG-BP Database.zip	figshare	doi:10.6084/m9.figshare.5459299.v2	http://doi.org/10.6084/m9.figshare.5459299.v2	Normal
subject ID 407	Data acquisition	subject ID 407	PPG-BP Database.zip	figshare	doi:10.6084/m9.figshare.5459299.v2	http://doi.org/10.6084/m9.figshare.5459299.v2	Normal
subject ID 409	Data acquisition	subject ID 409	PPG-BP Database.zip	figshare	doi:10.6084/m9.figshare.5459299.v2	http://doi.org/10.6084/m9.figshare.5459299.v2	Normal
subject ID 410	Data acquisition	subject ID 410	PPG-BP Database.zip	figshare	doi:10.6084/m9.figshare.5459299.v2	http://doi.org/10.6084/m9.figshare.5459299.v2	Normal
subject ID 411	Data acquisition	subject ID 411	PPG-BP Database.zip	figshare	doi:10.6084/m9.figshare.5459299.v2	http://doi.org/10.6084/m9.figshare.5459299.v2	Normal
subject ID 412	Data acquisition	subject ID 412	PPG-BP Database.zip	figshare	doi:10.6084/m9.figshare.5459299.v2	http://doi.org/10.6084/m9.figshare.5459299.v2	Normal
subject ID 413	Data acquisition	subject ID 413	PPG-BP Database.zip	figshare	doi:10.6084/m9.figshare.5459299.v2	http://doi.org/10.6084/m9.figshare.5459299.v2	Normal
subject ID 414	Data acquisition	subject ID 414	PPG-BP Database.zip	figshare	doi:10.6084/m9.figshare.5459299.v2	http://doi.org/10.6084/m9.figshare.5459299.v2	Normal
subject ID 415	Data acquisition	subject ID 415	PPG-BP Database.zip	figshare	doi:10.6084/m9.figshare.5459299.v2	http://doi.org/10.6084/m9.figshare.5459299.v2	Normal
subject ID 416	Data acquisition	subject ID 416	PPG-BP Database.zip	figshare	doi:10.6084/m9.figshare.5459299.v2	http://doi.org/10.6084/m9.figshare.5459299.v2	Normal
subject ID 417	Data acquisition	subject ID 417	PPG-BP Database.zip	figshare	doi:10.6084/m9.figshare.5459299.v2	http://doi.org/10.6084/m9.figshare.5459299.v2	Prehypertension
subject ID 418	Data acquisition	subject ID 418	PPG-BP Database.zip	figshare	doi:10.6084/m9.figshare.5459299.v2	http://doi.org/10.6084/m9.figshare.5459299.v2	Normal
subject ID 419	Data acquisition	subject ID 419	PPG-BP Database.zip	figshare	doi:10.6084/m9.figshare.5459299.v2	http://doi.org/10.6084/m9.figshare.5459299.v2	Normal
